# Supplementary material for: Calculation of the relative metastabilities of proteins in subcellular compartments of Saccharomyces cerevisiae
Source: BMC Syst Biol. 2009 Jul 18;3:75. doi: 10.1186/1752-0509-3-75 (PMC2734844; doi:10.1186/1752-0509-3-75)
Supplement: Additional file 1 — Program script and data files for generating figures. This program script and supporting files were used to generate the figures shown above. To generate the figures, the contents of the zip file can be placed into the R working directory before loading the CHNOSZ package (version 0.8). Then read in the script with source('plot.R'). More details on the operation are provided at the top of the script file. [file 1752-0509-3-75-S1.zip]

Archive with 3 entries (3 files):
- logfO2.csv
- plot.R
- ZC.csv
