# Supplementary material for: Calculation of the relative metastabilities of proteins in subcellular compartments of Saccharomyces cerevisiae
Source: BMC Syst Biol. 2009 Jul 18;3:75. doi: 10.1186/1752-0509-3-75 (PMC2734844; doi:10.1186/1752-0509-3-75)
Supplement: Additional file 1 — Program script and data files for generating figures. This program script and supporting files were used to generate the figures shown above. To generate the figures, the contents of the zip file can be placed into the R working directory before loading the CHNOSZ package (version 0.8). Then read in the script with source('plot.R'). More details on the operation are provided at the top of the script file. [file 1752-0509-3-75-S1.zip › logfO2.csv]

location	inter	intra.logfO2	intra.rmsd	intra.rr	complex.logfO2	complex.rmsd	complex.rr
actin	-74.7	-75.5	0.611922125859934	0.1914172783738	-77	0.489805300055862	-0.1
ambiguous	NA	-73.5	0.86857854869266	0.41875150060024	-76.5	0.516093631552924	0.5
bud	-75.4	-72.5	1.17424526080495	-0.0147899159663865	-73.5	0.531765414123991	-0.3
bud.neck	-69.2	-75.5	0.726919526814788	0.0181818181818182	-78.5	0.564343354144336	0.657142857142857
cell.periphery	-79.4	-74.5	0.633763269424456	0.417441733231207	-74.5	0.451039054899117	0.2
cytoplasm	-73.5	-78	1.08621133265839	0.187923169267707	-78.5	0.639646323721596	-0.821428571428571
early.Golgi	-78	-74	0.725471290750102	0.45	-76	0.660807931688352	-0.8
endosome	-75.8	-75.5	0.864725075318236	0.276863181312569	-76.5	0.756872095136415	-0.8
ER	-77.8	-76	0.970835566417852	0.0325	-77	0.066085296448715	1
ER.to.Golgi	NA	-78	0.396789394062062	0.4	-76	0.450891051766739	1
Golgi	-77.6	-76	0.881815356182433	-0.542857142857143	-74.5	0.621578076213643	-0.0424242424242425
late.Golgi	-77.4	-76	0.733535759695116	0.16551724137931	-75	1.15181080211862	0.6
lipid.particle	-75	-78	0.923370731640785	0.227328431372549	-76	0.931164689503076	-0.188811188811189
microtubule	-75	-75	0.607540109977783	0.357575757575758	-74.5	1.04056998445116	-0.75
mitochondrion	-75.9	-75	0.533633628032351	0.456998799519808	-77.5	0.438338243472485	0.303921568627451
nuclear.periphery	-77	-76	0.62319346464943	0.316805427073697	-76	0.425690135909713	0.524703557312253
nucleolus	-75.6	-74	0.716005412407249	0.176926770708283	-77.5	0.263442065437065	1
nucleus	-75	-75	0.79738244033607	-0.0179111644657863	-78.5	0.240763233054703	0.9
peroxisome	-74.8	-75.5	0.548148041997037	0.562951496388029	-75.5	0.647493185945222	0.571428571428571
punctate.composite	NA	-74	0.780468766536025	0.194158163265306	-74	0.674928143954132	0.635714285714286
spindle.pole	-79.5	-75.5	1.02101679488326	0.116240266963293	-72	0.781981990673064	0.8
vacuolar.membrane	-73.4	-74	0.921453163574652	0.474769433465086	-74	0.934687155084995	0.504464285714286
vacuole	-73.2	-74.5	1.4176523225542	0.227515006002401	-75	0.710852032927518	0.516666666666667
