# Supplementary material for: Calculation of the relative metastabilities of proteins in subcellular compartments of Saccharomyces cerevisiae
Source: BMC Syst Biol. 2009 Jul 18;3:75. doi: 10.1186/1752-0509-3-75 (PMC2734844; doi:10.1186/1752-0509-3-75)
Supplement: Additional file 1 — Program script and data files for generating figures. This program script and supporting files were used to generate the figures shown above. To generate the figures, the contents of the zip file can be placed into the R working directory before loading the CHNOSZ package (version 0.8). Then read in the script with source('plot.R'). More details on the operation are provided at the top of the script file. [file 1752-0509-3-75-S1.zip › plot.R]

# plot.R: make diagrams and tables in yeast paper
# 20081130; revised 20090531 jmd

### setup ###
# 1. install R (from r-project.org)
# 2. install CHNOSZ-0.8 (from chnosz.net or cran.r-project.org)
# 3. open an R session
# 4. place this script and other necessary files in
#    your working directory
#     (use getwd() command in R to locate this directory)
# 5. load the CHNOSZ package
#      library(CHNOSZ)
# 6. source this file
#      source('plot.R')

### usage ###

## output figures to postscript files
# figure(1,do.ps=TRUE) # 54 s
# figure(2,do.ps=TRUE) # 49 s
# figure(3,do.ps=TRUE) # 5.6 s
# figure(4,do.ps=TRUE) # 2.2 s
# figure(5,do.ps=TRUE) # 139 s
# figure(6,do.ps=TRUE) # 64 s
# figure(97,do.ps=TRUE) # 62 s (Additional File 8)
# figure(98,do.ps=TRUE) # 207 s (Additional File 6)

## output tables to csv files
# table(1) # 5.3 s
# table(3) # 9.6 s
# table(4) # 6.4 s
# table(94) # 543 s (Additional File 10-b)
# table(95) # 88 min (Additional File 10-a)
# table(96) # 0.5 s (Additional File 2)
# table(97) # 42 s (Additional File 4)
# table(98) # 194 s (Additional File 5)
# table(99) # 50 s (Additional File 9)

## timings listed above were obtained on
## Core(TM)2 Duo CPU (U9400) running Linux
## and R version 2.9.0 and CHNOSZ-0.8
## and with package multicore loaded
## (for table(94) and table(95))

### necessary files
# parts of this script depend on:
# ZC.csv - average nominal oxidation state of yeast proteins
# logfO2.csv - logarithm of oxygen fugacity and stats on comparisons
#               of experimental and calculated relative abundances
# supp5.in.csv - created by figure(5), needed by table(98)
# supp9.in.csv - created by figure(7), needed by table(99)

# model subcellular interactions
interactions <- list(
c("actin","bud"),
c("actin","bud.neck"),
c("actin","cell.periphery"),
c("actin","endosome"),
c("actin","vacuolar.membrane"),
c("actin","mitochondrion"),
c("actin","microtubule"),
c("microtubule","bud"),
c("microtubule","bud.neck"),
c("microtubule","cell.periphery"),
c("microtubule","cytoplasm"),
c("microtubule","spindle.pole"),
c("spindle.pole","cytoplasm"),
c("spindle.pole","nuclear.periphery"),
c("ER","cell.periphery"),
c("ER","cytoplasm"),
c("ER","early.Golgi"),
c("ER","nuclear.periphery"),
c("ER","peroxisome"),
c("Golgi","endosome"),
c("Golgi","vacuole"),
c("Golgi","late.Golgi"),
c("Golgi","early.Golgi"),
c("vacuole","bud"),
c("vacuole","cell.periphery"),
c("vacuole","cytoplasm"),
c("vacuole","endosome"),
c("vacuole","late.Golgi"),
c("nucleus","actin"),
c("nucleus","microtubule"),
c("nucleus","spindle.pole"),
c("nucleus","bud"),
c("nucleus","bud.neck"),
c("nucleus","cytoplasm"),
c("nucleus","nucleolus"),
c("nuclear.periphery","bud.neck"),
c("nuclear.periphery","cytoplasm"),
c("nuclear.periphery","nucleus"),
c("nuclear.periphery","nucleolus"),
c("peroxisome","cell.periphery"),
c("peroxisome","cytoplasm"),
c("peroxisome","lipid.particle"),
c("peroxisome","mitochondrion"),
c("mitochondrion","cell.periphery"),
c("mitochondrion","cytoplasm"),
c("mitochondrion","nucleus") )

# model protein complexes
complexes <- list(
# 1 - actin - arp2/3 complex [WIM97,MP99] (423)
# http://yeast-complexes.embl.de//complexview.pl?complexname=423;rm=complexmode
c("YIL062C","YLR370C","YKL013C","YNR035C","YBR234C","YDL029W","YJR065C"),
# 2 - ambiguous - cyclin-dependent protein kinase (343)
c("YBR160W","YBR135W","YPL256C","YGR155W","YLR079W","YDL155W","YMR199W"),
# 3 - bud - actin-associated motor proteins [SJD+06]
#c("YOR326W","YOR035C","YGL106W","YHR023W","YBR109C","YMR109W"), # motorproteincomplex1 (44)
c("YAL029C","YKL130C","YBR130C","YGL106W","YKL007W","YIL034C"), # motorproteincomplex2 (49)
# 4 - bud.neck - septin complex [FWL+98] (333)
c("YJR092W","YCR002C","YJR076C","YHR107C","YLR314C","YDL225W","YKL085W"),
# 5 - cell.periphery - exocyst complex (120)
c("YBR102C","YLR166C","YER008C","YDR166C","YIL068C","YPR055W"),
# 6 - cytoplasm - translation initiation factor
#c("YOR260W","YER025W","YGR083C","YDR211W","YLR291C","YKR026C"), # eIF2B (287)
c("YAL035W","YLR192C","YMR309C","YOR361C","YDR091C",
  "YBR079C","YMR146C","YDR429C","YPR041W"), # eIF3 (45)
# 7 - early.Golgi - SNARE [BL04] (113)
c("YNL258C","YLR440C","YGL145W","YOR075W","YGL098W","YOR036W","YKL196C"),
# 8 - endosome - ESCRT I + II [KST+07,HSR+04]
c("YCL008C","YPL065W","YLR119W","YGR206W","YPL002C","YLR417W","YJR102C"),
# 9 - ER
# oligosaccharyltransferase complex (462)
#c("YJL002C","YGL022W","YMR149W","YEL002C","YML130C","YKL181W","YMR146C"),
# signal recognition complex (52)
c("YML105C","YDL092W","YPR088C","YPL243W","YPL210C"),
# 10 - ER.to.Golgi - coatomer COPII complex (340)
c("YLR208W","YPL085W","YPR181C","YNL049C","YIL109C","YDR517W"),
# 11 - Golgi - Golgi transport complex (293)
c("YGL223C","YGR120C","YER157W","YPR105C","YNL051W","YNL041C","YGL005C","YML071C","YJR138W","YDL167C"),
# 12 - late.Golgi - retrograde protein complex [CCS03] (114)
c("YJL034W","YDR484W","YJL029C","YDR027C","YKR020W","YMR214W"),
# 13 - lipid.particle - sterol biosynthetic enzymes [MB05]
c("YHR190W","YGR175C","YHR072W","YHR007C","YNL280C","YGR060W","YGL001C",
  "YLR100W","YML008C","YMR202W","YLR056W","YMR015C","YGL012W"),
# 14 - microtubule - DASH complex [MWS+05]
c("YGR113W","YGL061C","YDR016C","YKR083C","YDR201W",
  "YKR037C","YKL052C","YBR233W-A","YDR320C-A","YKL138C-A"),
# 15 - mitochondrion - mitochondrial ribosome small subunit (9)
c("YDR036C","YGR084C","YKL003C","YBL090W","YHL004W","YPL118W","YPL013C","YMR188C",
  "YNL306W","YDR337W","YBR251W","YMR158W","YBR146W","YOR158W","YDR041W","YNR037C",
  "YKL155C","YGL129C","YGR215W","YJR113C","YDR347W","YIL093C","YNL137C"),
# mitochondrial ribosome large subunit (60)
#c("YLR189C","YCL014W","YOR150W","YLR439W","YPR100W","YNL284C","YBL038W"),
# 16 - nuclear.periphery - nuclear pore complex [RAS+00]
c("YAR002W","YBL079W","YDL088C","YDL116W","YDL207W","YDR192C","YER105C","YER107C",
  "YFR002W","YGL092W","YGL100W","YGL172W","YGR119C","YIL115C","YJL039C","YJL041W",
  "YJL061W","YJR042W","YKL057C","YKL068W","YKR082W","YLR018C","YML031W","YML103C",
  "YMR047C","YMR129W","YMR153W","YOR098C","YOR257W"),
# 17 - nucleolus - small subunit processome [BGM+04] (70)
c("YGR128C","YPL126W","YJL109C","YMR093W","YDR324C","YHR196W"),
# small subunit processome module members
#c("YER082C","YCR057C","YJL069C","YLR409C","YDR449C","YLR186W",
#  "YPR144C","YDL148C","YGR090W","YPL217C","YOL010W","YNL132W",
#  "YGR145W","YOR078W","YHR148W","YPL266W","YPL012W"),
# 18 - nucleus
# RNA polymerase I (30)
c("YNL248C","YJR063W","YOR341W","YOR340C","YPR110C","YPR010C","YBR154C"),
# RNA polymerase II (73)
#c("YIL021W","YJL140W","YDR404C","YGL070C","YGR186W",
#  "YGR005C","YDL115C","YOL005C","YOR151C"),
# RNA polymerase III (38)
#c("YOR207C","YKL144C","YNL151C","YNR003C","YKR025W",
#  "YDL150W","YPR190C","YOR116C","YPR110C"),
# "Mediator complex, SRB subcomplex of RNA polymerase II" (445)
#c("YNR010W","YOL051W","YPR070W","YMR112C","YOL135C","YBR193C","YGL151W","YPR168W",
#  "YGL025C","YLR071C","YNL236W","YHR041C","YER022W","YGR104C","YBR253W","YDR308C",
#  "YCR081W","YDR443C","YHR058C"),
# 19 - peroxisome - protein import into peroxisome matrix [GC02] (SGD,GO:0016558)
#c("YIR004W","YDR265W","YMR026C","YHR160C","YJL210W","YGR239C","YPL112C"),
# integral to peroxisomal membrane (SGD,GO:0005779)
c("YPR128C","YMR163C","YMR026C","YOL044W","YAL055W","YDR329C",
  "YLR324W","YGR004W","YBR168W","YPL147W","YKL188C"),
# 20 - punctate.composite - **** in defined localizations [SCC+07] ***
thermo$yeastgfp[thermo$yeastgfp$punctate.composite & thermo$yeastgfp$early.Golgi,]$yORF,
#yeastGFP[yeastGFP$punctate.composite & yeastGFP$mitochondrion,]$yORF,
# 21 - spindle.pole - spindlepolebodycomplex [VKH+02] (219)
c("YGR240C","YAL047C","YHR172W","YNL126W","YLR212C"),
# 22 - vacuolar.membrane - (H+)-ATPase [GPS00]
# V0 vacuolar ATPase complex (14)
c("YDR516C","YLR447C","YKL119C","YNL271C","YAL026C","YLR088W","YNR050C",
  "YDL213C","YLR044C","YBR196C","YEL013W","YHR039C-A","YBR127C","YGR020C",
  "YOR270C","YJL012C","YGR281W","YDR381W"),
# V1 vacuolar ATPase complex (59)
#c("YPR036W","YOR332W","YGR020C","YEL051W","YKL080W","YJR033C","YDR202C",
#  "YLR447C","YKL119C","YBR127C","YDR516C","YDL213C","YDL185W","YHR039C-A",
#  "YOR270C","YER036C"),
# 23 - vacuole [SCC+07]
# vacuolar proteases
c("YKL103C","YBR286W","YNL239W","YPL154C","YEL060C","YMR297W",
# other canonical vacuolar proteins
"YGL156W","YPR026W","YDR481C","YJL012C","YML001W","YDL046W","YHR202W")
)

spearman <- function(a,b) {
  # calculate Spearman's rho (rank correlation coefficient)
  # based on help(dSpearman) in package SuppDists
  if(length(a)!=length(b)) stop("a and b must be same length")
  ra <- rank(a)
  rb <- rank(b)
  dr <- rb - ra
  d <- sum(dr^2)
  r <- length(a)
  x <- 1-6*d/(r*(r^2-1))
  return(x)
}

rmsd <- function(a,b,nn=NA) {
  # RMSD (nn=NA)
  # RMSND (nn > 0)
  # NRMSD (nn < 0)
  # root mean square normalized deviation
  n <- length(a)
  n1 <- n2 <- 1
  if(!is.na(nn)) {
    if(nn > 0) n1 <- max(a)-min(a) 
    else if(nn < 0) n2 <- max(a)-min(a)
  }
  rmsd <- sqrt(sum(((b-a)/n1)^2)/n)/n2
  return(rmsd)
}

redoxin <- function(residue=TRUE,mam=TRUE) {
  # Predominance diagrams for subcellular proteins:
  # cytoplasmic, mitochondrial, nuclear orthologs of
  # glutaredoxin and thioredoxin in yeast
  res <- 256
  mar <- c(2.2,3,0.8,1)
  dfun <- function(n,which,prot,res) {
    O2 <- c(-85,-60)
    Eh <- c(-0.6,0.2)
    H2O <- c(-10,0)
    pH.O2 <- c(2,12)
    pH.Eh <- c(0,14)
    lab.cex <- 1
    yline <- 2
    if(prot=='GLRX') {
      protein <- c('GLRX1','GLRX2','GLRX3','GLRX4','GLRX5')
      loc <- c('(C)','(M)','(N)','(N)','(M)')
    } else {
      protein <- c('TRX1','TRX2','TRXB1','TRX3','TRXB2')
      loc <- c('(C)','(C)','(C)','(M)','(M)')
    }
    names <- paste(protein,loc,sep=' ')
    if(which=='Eh') basis('CHNOSe') else basis('CHNOS+')
    species(protein,'YEAST')
    if(which=='O2') {
      if(prot!='GLRX') names[4] <- ''
      diagram(affinity(pH=c(pH.O2,res),O2=c(O2,res)),      
        names=names,color=NULL,balance='PBB',mar=mar,
        yline=yline,cex.names=lab.cex,residue=residue,mam=mam)
      water.lines(yaxis='O2')
      if(prot=="GLRX") label.plot(letters[n],yfrac=0.87)
      else label.plot(letters[n],yfrac=0.87,xfrac=0.15)
      if(prot!='GLRX') text(5,-82,'TRX3 (M)',cex=lab.cex)
    } else if(which=='Eh') {
      diagram(affinity(pH=c(pH.Eh,res),Eh=c(Eh,res)),      
        names=NULL,color=NULL,balance='PBB',mar=mar,
        yline=yline,residue=residue,mam=mam)
      water.lines()
      if(prot=='GLRX') {xfrac <- 0.14; yfrac <- 0.93}
      else {xfrac <- 0.95; yfrac <- 0.87}
      label.plot(letters[n],xfrac=xfrac,yfrac=yfrac)
      # add box showing logfO2 range
      myEh <- c(convert(O2,'e0',pH=pH.O2[1]),
        convert(O2,'e0',pH=pH.O2[2])[2:1])
      mypH <- c(pH.O2[1],pH.O2[1],pH.O2[2],pH.O2[2])
      for(i in 1:4) {
        if(i==4) j <- 1 else j <- i + 1
        lines(c(mypH[i],mypH[j]),c(myEh[i],myEh[j]),lty=3)
      }
      # add field labels
      if(prot=='GLRX') {
        text(3.4,-0.43,'GLRX2 (M)',cex=lab.cex)
        text(10,-0.1,'GLRX1 (C)',cex=lab.cex)
        text(12.3,0.15,'GLRX3',cex=lab.cex)
        text(13,0.07,'(N)',cex=lab.cex)
      } else {
        text(5.3,-0.22,'TRX1 (C)',cex=lab.cex,srt=-37)
        text(8,-0.25,'TRX2 (C)',cex=lab.cex,srt=-37)
        text(6,-0.45,'TRX3 (M)',cex=lab.cex,srt=-37)
        text(6,0.05,'TRXB1 (C)',cex=lab.cex,srt=-40)
      }
    } else if(which=='H2O') {
      diagram(affinity(H2O=c(H2O,res),O2=c(O2,res)),      
        names=NULL,color=NULL,balance='PBB',mar=mar,
        yline=yline,cex.names=lab.cex,residue=residue,mam=mam)
      label.plot(letters[n],yfrac=0.87)
      water.lines(yaxis='O2')
      if(prot=='GLRX') {
        text(-4,-73,'GLRX1 (C)',cex=lab.cex)
        text(-1.5,-78.7,'GLRX2',cex=lab.cex)
        text(-1,-81.7,'(M)',cex=lab.cex)
        text(-7,-67,'GLRX3 (N)',cex=lab.cex)
        lines(c(-7.5,-8.5),c(-65.5,-61.3))
        text(-7,-81,'GLRX5 (M)',cex=lab.cex)
      } else {
        text(-6,-77,'TRX1 (C)',cex=lab.cex)
        text(-2.5,-70,'TRX2 (C)',cex=lab.cex)
        text(-6,-65,'TRXB1 (C)',cex=lab.cex)
        text(-2,-78,'TRX3 (M)',cex=lab.cex)
        lines(c(-2.5,-1.7),c(-79,-82))
      }
    }
  }
  dfun(1,'O2','GLRX',res)
  dfun(2,'O2','TRX',res)
  dfun(3,'Eh','GLRX',res)
  dfun(4,'Eh','TRX',res)
  dfun(5,'H2O','GLRX',res)
  dfun(6,'H2O','TRX',res)
}

get.col.ZC <- function(species) {
  # return colors according to nominal oxidation
  # state of carbon (red-reduced blue-oxidized)
  z <- read.csv("ZC.csv")
  is <- match(species,z$name)
  #formula <- as.character(thermo$obigt$formula[is])
  #zzz <- ZC(formula)
  zzz <- z$ZC[is]
  zmin <- -0.35
  zmax <- 0.15
  print(paste("ZC min/max are",min(zzz),max(zzz)))
  zzz[zzz < zmin] <- zmin
  zzz[zzz > zmax] <- zmax
  zzz.max <- zmax - zmin
  zzz <- zzz - zmin
  col <- rgb(zzz.max-zzz,0,zzz,max=zzz.max)
  return(col)
}

yeastgfp.locations <- function() {
  # simply list the locations in yeastGFP dataset
  return(colnames(thermo$yeastgfp)[6:28])
}

add.yeastgfp <- function(names=NULL,abundance=TRUE) {
  # compute the amino acid compositions of the proteologs
  # using yeastGFP abundances (or FALSE for equal abundances of proteins)
  # and add them to CHNOSZ' list of proteins
  # returning the index of each protein
  # first clear out any prior definitions
  data(thermo)
  if(is.null(names)) names <- yeastgfp.locations()
  ip <- numeric()
  for(i in 1:length(names)) {
     y <- yeastgfp(names[i])
     if(abundance) yab <- y$abundance else yab <- 1
     p <- get.protein(y$yORF,'SGD',yab,names[i],digits=2)
     ip <- c(ip,add.protein(p))
  }
  return(ip)
}

yeastgfp.2D <- function() {
  ## Oxygen fugacity - activity of water predominance 
  ## diagrams for proteomes in 23 YeastGFP localizations
  res <- 256
  # order of this list of locations is based on the 
  # appearance of species on the current set of diagrams
  names <- c('vacuole','early.Golgi','ER','lipid.particle',
   'cell.periphery','ambiguous','Golgi','mitochondrion',
   'bud','actin','cytoplasm','late.Golgi',
   'endosome','nucleus','vacuolar.membrane','punctate.composite',
   'peroxisome','ER.to.Golgi','nucleolus','spindle.pole',
   'nuclear.periphery','bud.neck','microtubule')
  # how many proteologs to remove at each step
  nloc <- c(4,5,3,4,4,3)
  # compute the amino acid compositions and add the proteologs as species
  add.yeastgfp()
  basis("CHNOS+")
  species(names,'SGD')
  # set unit activity of residues
  pl <- protein.length(thermo$species$name)
  act <- 1/sum(pl)
  species(NULL,log10(act))
  species(NULL,99)
  # get affinities of formation reactions
  a <- affinity(H2O=c(-5,0,res),O2=c(-80,-66,res))
  # major loop: decreasing numbers of candidate proteins
  for(i in 1:length(nloc)) {
    # take out the metastable species for this step
    inames <- 1:length(names)
    if(i > 1) for(j in 1:(i-1)) inames <- inames[-(1:nloc[(j)])]
    # automatic labels to omit
    mynames <- names
    # (they are manually placed below)
    if(i==2) mynames[7] <- ''
    if(i==2) mynames[10] <- ''
    if(i==4) mynames[15] <- ''
    if(i==5) mynames[18] <- ''
    if(i==5) mynames[20] <- ''
    mynames <- mynames[inames]
    mycex <- 1
    diagram(a,balance='PBB',names=mynames,
      ispecies=inames,cex.names=mycex,
      residue=TRUE,add=FALSE,cex=2,mar=c(2.5,3.5,2,1))
    label.plot(letters[i],yfrac=0.9)
    opar <- par(cex=1.7)
    title(main=paste(length(inames),'locations'))
    par(opar)
      # label "by hand" some of the fields
      if(i==2) {
        text(-0.8,-78.2,'Golgi',cex=mycex)
        lines(c(-0.7,-0.18),c(-79,-79.5))
        text(-4,-68,'actin',cex=mycex)
        lines(c(-4.2,-4.7),c(-67.5,-66.5))
      } else if(i==4) {
        text(-1.6,-75.5,'vacuolar.membrane',cex=mycex)
        lines(c(-1.2,-0.4),c(-75,-74))
      } else if(i==5) {
        text(-4.3,-72.6,'ER.to.Golgi',cex=mycex)
        text(-3,-74.3,'spindle.pole',cex=mycex)
        lines(c(-2.8,-3.2),c(-74,-73))
      }
  }
}

yeastgfp.1D <- function(do.legend=FALSE) {
  # (one-dimensional speciation diagram as a function of logfO2)
  basis <- 'CHNOS+'
  names <- c('actin','early.Golgi','ER','vacuolar.membrane',
    'cell.periphery','nucleolus','Golgi','lipid.particle',
    'punctate.composite','peroxisome','ER.to.Golgi','bud',
    'vacuole','ambiguous','late.Golgi','cytoplasm',
    'nucleus','nuclear.periphery','mitochondrion','endosome',
    'spindle.pole','bud.neck','microtubule')
  add.yeastgfp(abundance=1)
  basis(basis)
  species(names,'SGD')
  # set unit activity of residues
  pl <- protein.length(thermo$species$name)
  act <- 1/sum(pl)
  species(NULL,log10(act))
  # plot calculations
  res <- 256
  O2 <- c(-80,-65)
  a <- affinity(O2=c(O2,res))
  oldpar <- par(cex=1.5,mar=c(3,3.5,1,1))
  ylim <- c(-5,-3)
  ylab <- as.expression(quote(log~italic(a)))
  logact <- diagram(a,balance='PBB',names=names,ylim=ylim,legend.x=NULL,
    color="grey",lwd=3,cex.axis=1.5,residue=TRUE,yline=2.3,ylab=ylab)$logact
  # so far good, but how about labels on the plot?
  for(i in 1:length(logact)) {
    imax <- which.max(as.numeric(logact[[i]]))
    myx <- seq(O2[1],O2[2],length.out=res)[imax]
    adj <- 0.5
    if(imax==1) { adj <- 0; myx <- myx + 0.1 }
    if(imax==res) { adj <- 1; myx <- myx - 0.1 }
    # make small adjustments to the labels
    dy <- 0
    if(names[i]=="vacuole") { myx <- -67; dy <- -0.25 }
    text(myx,logact[[i]][imax]+dy,labels=names[i],adj=adj)
  }
  par(oldpar)
  if(do.legend) {
    oldpar <- par(mar=c(0,0,0,0),cex=1.3)
    plot.new()
    legend('topright',legend=names,col=mycolor,lty=1:length(names),lwd=3)
    par(oldpar)
  }
}

get.yeastgfp <- function(location,nmax=NULL) {
  # ORFs and abundances
  #y <- yeastgfp(location)
  if(can.be.numeric(location)) {
    # get proteins in complexes
    y <- thermo$yeastgfp[match(complexes[[location]],thermo$yeastgfp$yORF),]
    locname <- paste("complex",location)
  } else {
    y <- yeastgfp(location)
    locname <- location
  }
  # strip out NA abundance
  ORF <- as.character(y$yORF[!is.na(y$abundance)])
  abundance <- y$abundance[!is.na(y$abundance)]
  print(paste("found",length(abundance),"quantified proteins in",locname))
  # only take top n
  if(!is.null(nmax)) {
    if(length(abundance) > nmax) {
      o <- order(abundance,decreasing=TRUE)[1:nmax]
      ORF <- ORF[sort(o)]
      abundance <- abundance[sort(o)]
    }
  }
  # add the proteins
  myp <- get.protein(ORF,"SGD")
  ip <- add.protein(myp)
  return(ip)
}

calc.yeastgfp <- function(location="actin",var="O2",lim=c(-83,-71.5),n=24,oxid=0) {
  # calculate metastable equilibrium activities of proteins
  # in selected locations
  ip <- get.yeastgfp(location,nmax=50)
  # setup the system
  basis("CHNOS+")
  species(thermo$protein$protein[ip],"SGD")
  # set unit activity of residues
  species(NULL,-99)
  pl <- protein.length(thermo$species$name)
  loga0 <- sum(pl)
  species(NULL,log10(1/loga0))
  if(length(lim)==2) {
    myargs <- list(c(lim,n))
    names(myargs) <- var
    a <- do.call(affinity,myargs)
  } else {
    basis("O2",lim)
    a <- affinity()
  }
  d <- diagram(a,residue=TRUE,do.plot=FALSE)
  locname <- location
  if(can.be.numeric(location)) locname <- paste("complex",location,sep="")
  return(list(a=a,d=d,oxid=oxid,location=location))
}

yeastgfp.ZC <- function(location,nmax=NULL) {
  z <- read.csv("ZC_yeast.csv")
  for(i in 1:length(location)) {
    ip <- get.yeastgfp(location[i],nmax=nmax)
    #ii <- info(paste(thermo$protein$protein[ip],"SGD",sep="_"))
    #formula <- info(ii)$formula
    name <- paste(thermo$protein$protein[ip],"SGD",sep="_")
    ZC <- z$ZC[match(name,z$name)]
    hist(ZC,xlim=c(-0.35,0.15),main=location[i])
    box()
    #hist(ZC,main=location[i])
  }
}

comp.rank <- function(ad,main=NULL,col=par("fg"),loga=FALSE,identify=FALSE,iexpt=NULL,
  main.cex=1,mar=par("mar"),yline=NULL,do.title=TRUE,do.rmsd=TRUE) {
  # compare the calculated and experimental
  # ranked abundance or loga (abundance)
  a <- ad$a
  d <- ad$d
  oxid <- ad$oxid
  location <- ad$location
  if(missing(col)) {
    if(location=="fly") col <- get.col.ZC()
    else col <- get.col.ZC(a$species$name)
  }
  # make titles to show what variable we are using
  ii <- (1:a$xlim[3])-1
  if(is.null(main)) {
    xname <- a$xname
    xlim <- a$xlim
    xval <- round(a$xlim[1] + (a$xlim[2]-a$xlim[1])/(a$xlim[3]-1) * ii,3)
    main <- paste(xname,xval)
  } else main <- rep(main,length.out=length(ii))

  iprotein <- 1:length(d)
  print(paste("comp: number of proteins is",length(iprotein)))
  # plot setup
  if(is.null(iexpt)) iexpt <- 1:length(d$logact[[1]])
  if(length(iexpt)==2) iexpt <- 1
  # multiple plots on a page
  if(length(iexpt)==12) par(mfrow=c(3,4))
  if(length(iexpt)==15) par(mfrow=c(3,5))
  if(length(iexpt)==24) par(mfrow=c(4,6))
  col <- rep(col,length.out=length(d))

    # getting the experimental abundances
    if(can.be.numeric(location)) y <- thermo$yeastgfp[match(complexes[[location]],thermo$yeastgfp$yORF),]
    else y <- yeastgfp(location)
    ip <- numeric()
    for(i in 1:length(a$species$name)) ip <- c(ip,
      match(s2c(a$species$name[i],sep="_",keep.sep=FALSE)[1],y$yORF))
    expt.loga <- log10(y$abundance[ip])
    # normalize the experimental abundances so that total 
    # activity of residues is unity
    pl <- protein.length(a$species$name)
    expt.loga.sum <- log10(sum(10^expt.loga * pl))
print(paste("loga residue (expt) was",expt.loga.sum))
    expt.loga <- log10(10^expt.loga/10^expt.loga.sum)
    expt.loga.sum <- log10(sum(10^expt.loga * pl))
print(paste("loga residue (expt) is",expt.loga.sum))
    expt.rank <- 1 + length(expt.loga) - rank(expt.loga)

  for(ii in 1:length(iexpt)) {
    calc.loga <- numeric()
    for(j in 1:length(d$logact)) calc.loga <- c(calc.loga,d$logact[[j]][iexpt[ii]])
    calc.rank <- 1 + length(calc.loga) - rank(calc.loga)
    if(loga==TRUE) {
      x <- calc.loga
      y <- expt.loga
      xlab <- as.expression(quote(calculated~log*italic(a)))
      ylab <- as.expression(quote(experimental~log*italic(a)))
      rmsd <- round(rmsd(y,x,NA),3)
      nrmsd <- round(rmsd(y,x,1),3)
      rr <- round(spearman(x,y),3)
      myrmsd <- rmsd 
      rmsd.lab <- "rmsd"
    } else {
      x <- calc.rank
      y <- expt.rank
      xlab <- "calculated rank"
      ylab <- "experimental rank"
      rmsd <- round(rmsd(y,x,NA),3)
      nrmsd <- round(rmsd(y,x,1),3)
      myrmsd <- nrmsd 
      rmsd.lab <- "nrmsd"
    }
    # which ones are outliers
    is.out <- abs(x-y) > rmsd
    # setup plot
    thermo.plot.new(xlab=xlab,ylab=ylab,xlim=range(x),ylim=range(y),axs="r",mar=mar,yline=yline)
    # the one-to-one line
    min2 <- min(c(min(x),min(y)))
    max2 <- max(c(max(x),max(y)))
    lines(c(min2,max2),c(min2,max2))
    out.lab <- rep("",length(x))
    if(do.rmsd) {
      # the plus/minus rmsd lines
      lines(c(min2,max2),c(min2+rmsd,max2+rmsd),lty=3)
      lines(c(min2,max2),c(min2-rmsd,max2-rmsd),lty=3)
      # the in- and outlier points
      #points(x[!is.out],y[!is.out],col=col,pch=1,cex=2,lwd=6) 
      points(x,y,col=col,pch=1,cex=2,lwd=6) 
      # label the outlier points
      ox <- order(x)
      out.lab[ox][is.out[ox]] <- letters[1:length(which(is.out))]
      if(any(is.out)) {
        text(x[is.out],y[is.out],labels=out.lab[is.out],cex=0.8)
      }
    } else {
      points(x,y,col=col,pch=16) 
    }
    #misfit <- sum(abs(x-y))
    #dloga <- round(sum(abs(expt.loga-calc.loga))/length(expt.loga),3)
    if(do.title) {
      opar <- par(cex=main.cex)
      if(loga) title(main=paste(main[iexpt[ii]],rmsd.lab,myrmsd,paste("rr=",rr,sep="")),adj=1)
      else title(main=paste(main[iexpt[ii]],rmsd.lab,myrmsd))
      par(opar)
    }
  }
  if(identify) {
    # we find the location of the underscore in the first
    # name and use that to truncate all of the names
    iu <- nchar(ad$a$species$name[1]) - match("_",s2c(ad$a$species$name[1]))
    print(iu)
    lab <- substr(ad$a$species$name,1,nchar(ad$a$species$name) - iu - 1)
    identify(x,y,labels=lab)
  }
  name <- ad$a$species$name
  name <- substr(name,1,nchar(name)-4)
  return(data.frame(name=name,x=x,y=y,is.out=is.out,out.lab=out.lab))
}

ER.to.Golgi.1D <- function(do.legend=FALSE) {
  # logaH2O speciation diagram for ER.to.Golgi proteins
  # (COPII coat proteins)
  opar <- par(cex=1.5,mar=c(3,3.5,1,1))
  ad <- calc.yeastgfp("ER.to.Golgi","O2",c(-80,-73),n=100)
  diagram(ad$a,residue=TRUE,ylim=c(-4.9,-2.9),legend.x=NULL,yline=2.3)
  # line labels
  text(-76.5,-3.72,"YDL195W",srt=16)
  text(-77.2,-3.55,"YHR098C",srt=-5)
  text(-76,-3.4,"YLR208W",srt=-8)
  text(-79,-3.24,"YNL049C",srt=-9)
  text(-76.5,-4.2,"YPL085W",srt=25)
  par(opar)
  if(do.legend) {
    names <- ad$a$species$name
    names <- substr(names,1,nchar(names)-4)
    #names <- substr(names,1,11-4)
    plot.new()
    par(cex=1.2,mar=c(0,0,0,0))
    legend("topright",legend=names,lty=1:length(names))
  }
  # where we match the experimental rankings
  abline(v=-75.3,lty=3)
  # where we are closest to experimental log activity
  logfO2 <- -78
  abline(v=logfO2,lty=3)
  # plot experimental log activity
    y <- yeastgfp("ER.to.Golgi")
    ip <- match(paste(y$yORF,"SGD",sep="_"),ad$a$species$name)
    expt.loga <- log10(y$abundance[!is.na(ip)])
    # normalize the experimental abundances so that total 
    # activity of residues is unity
    pl <- protein.length(ad$a$species$name)
    expt.loga.sum <- log10(sum(10^expt.loga * pl))
    print(paste("loga residue (expt) was",expt.loga.sum))
    expt.loga <- log10(10^expt.loga/10^expt.loga.sum)
    expt.loga.sum <- log10(sum(10^expt.loga * pl))
    print(paste("loga residue (expt) is",expt.loga.sum))
  y <- expt.loga
  points(rep(logfO2,length(y)),y,pch=16)
  name <- ad$a$species$name[ip[!is.na(ip)]]
  name <- substr(name,1,nchar(name)-4)
  # adjust position of name labels for YDL195W YNL049C
  y[c(3,4)] <- y[c(3,4)] + c(0.02,-0.02)
  text(rep(logfO2+0.5,length(name)),y,name)
}

complexes.1D <- function(n,mar=par("mar"),yline=2) {
  ip <- get.yeastgfp(n,nmax=50)
  # setup the system
  basis("CHNOS+")
  # the base values
  species(thermo$protein$protein[ip],"SGD")
  # set unit activity of residues
  species(NULL,-99)
  pl <- protein.length(thermo$species$name)
  loga0 <- sum(pl)
  species(NULL,log10(1/loga0))
  # calculate the metastable equilibrium activities
  O2 <- c(-82,-70)
  res <- 128
  a <- affinity(O2=c(O2,res))
  logact <- diagram(a,residue=TRUE,legend.x=NULL,ylim=c(-5,-2),
    ylab=as.expression(quote(log~italic(a))),mar=mar,yline=yline)$logact
  # plot species labels
  names <- thermo$protein$protein[ip]
  for(i in 1:length(logact)) {
    imax <- which.max(as.numeric(logact[[i]]))
    myx <- seq(O2[1],O2[2],length.out=res)[imax]
    adj <- 0.5
    if(imax < res/10) { adj <- 0; myx <- myx + 0.1 }
    if(imax > res - res/10) { adj <- 1; myx <- myx - 0.1 }
    text(myx,logact[[i]][imax],labels=names[i],adj=adj)
  }
  # plot title
  title(main=paste("complex",n,sep=" "))
}

action <- function(n=1:46) {
  # calculate the properties of protein-protein interactions
  #add.yeastgfp()
  add.yeastgfp()
  basis("CHNOS+")
  species(yeastgfp.locations(),"SGD")
  fO2 <- thermo$basis$logact[match("O2",rownames(thermo$basis))]
  a <- affinity()
  dnO2.out <- fO2.eq.out <- numeric()
  fit1 <- fit2 <- pr1 <- pr2 <- character()
  myfO2 <- read.csv("logfO2.csv")$inter
  for(i in 1:length(n)) {
    myint <- interactions[[n[i]]]
    pr1 <- c(pr1,myint[1])
    pr2 <- c(pr2,myint[2])
    pl <- protein.length(paste(myint,"SGD",sep="_"))
    iint <- match(myint,yeastgfp.locations())
    A <- as.numeric(a$values[iint])
    Abar <- A/pl
    dAbar <- Abar[2] - Abar[1] + log10(pl[1]/pl[2])
    dnO2 <- a$species$O2[iint[1]]/pl[1] - a$species$O2[iint[2]]/pl[2]
    dfO2 <- dAbar/dnO2 
    fO2.eq <- fO2 + dfO2
    dnO2.out <- c(dnO2.out,dnO2)
    fO2.eq.out <- c(fO2.eq.out,fO2.eq)
    iiint <- match(myint,read.csv("logfO2.csv")$location)
    if(sign(dnO2) > 0) {
      if(is.na(myfO2[iiint[1]]) | myfO2[iiint[1]] < fO2.eq) fit1 <- c(fit1,"") else fit1 <- c(fit1,"*")
      if(is.na(myfO2[iiint[2]]) | myfO2[iiint[2]] > fO2.eq) fit2 <- c(fit2,"") else fit2 <- c(fit2,"*")
    } else {
      if(is.na(myfO2[iiint[1]]) | myfO2[iiint[1]] > fO2.eq) fit1 <- c(fit1,"") else fit1 <- c(fit1,"*")
      if(is.na(myfO2[iiint[2]]) | myfO2[iiint[2]] < fO2.eq) fit2 <- c(fit2,"") else fit2 <- c(fit2,"*")
    }
  }
  return(list(pr1=pr1,pr2=pr2,fit1=fit1,fit2=fit2,dnO2=dnO2.out,fO2=fO2.eq.out,sign.dnO2=sign(dnO2.out)))
}

plot.action <- function(a=NULL) {
  # plot fO2 of model protein interactions
  # calculate fO2 values
  if(is.null(a)) a <- action()
  # function to make shorter names
  shorten <- function(x) {
    out <- character()
    for(i in 1:length(x)) {
      if(length(grep(".",x[i],fixed=TRUE))>0) {
        xx <- s2c(x[i],sep=".")
        xx[2] <- substr(xx[2],1,2)
        out <- c(out,c2s(xx,sep=""))
      } else out <- c(out,x[i])
    }
    return(out)
  }
  # make eight groups out of the interactions
  igrp <- c(rep(1,7),rep(2,5),rep(3,2),rep(4,5),rep(5,4),rep(6,5),rep(7,7),rep(8,4),rep(9,4),rep(10,3))
  pref <- c("actin","microtubule","spindle.p","ER","Golgi","vacuole","nucleus","nuclear.p","peroxisome","mitochondrion")
  x1 <- igrp - 0.7
  x2 <- igrp - 0.3
  y <- a$fO2
  # initialize plot and axis labels
  thermo.plot.new(xlim=c(0,10),ylim=c(-79,-71),xlab="",ylab=axis.label("O2","f"),ticks=c(2,4))
  for(i in 1:length(pref)) {
    mtext(pref[i],side=1,at=i-0.5,cex=1.2) 
  }
  par(cex=1)
  # thick stubby lines - all interactions
  for(i in 1:length(igrp)) lines(c(x1[i],x2[i]),c(y[i],y[i]),lwd=2)
  names.high <- names.low <- rep("",length(igrp))
  # high-fO2 proteins
  names.high[a$dnO2>0] <- a$pr1[a$dnO2>0]
  names.high[a$dnO2<0] <- a$pr2[a$dnO2<0]
  names.high <- shorten(names.high)
  y.high <- y + 0.07
  # low-fO2 proteins
  names.low[a$dnO2<0] <- a$pr1[a$dnO2<0]
  names.low[a$dnO2>0] <- a$pr2[a$dnO2>0]
  names.low <- shorten(names.low)
  y.low <- y - 0.07
  # label the side of the reaction that is not the reference protein
  names <- character()
  my.y <- numeric()
  for(i in 1:length(igrp)) {
    if(names.high[i]==pref[igrp[i]]) {
      names <- c(names,names.low[i])
      my.y <- c(my.y,y.low[i])
    } else {
      names <- c(names,names.high[i])
      my.y <- c(my.y,y.high[i])
    }
  }
  # identify the adopted model reaction for each protein
  b <- read.csv("logfO2.csv")
  ib <- c(5,NA,1,33,3,16,17,4,17,NA,22,22,42,NA,6,39,39,34,40,NA,13,5,26) # the indices of the adopted model reaction
  db <- c(-1,NA,1,1,-1,-1,1,-1,-1,NA,-1,1,1,NA,-1,-1,1,-1,-1,NA,1,1,-1) # draw the label on the left or right
  # for clarity of labelling, don't plot actin-bud and ER-cell.p
  noti <- c(1,15)
  for(i in 1:length(igrp)) {
    if(i %in% noti) next
    # don't plot a label here if it is going to be 
    # plotted in bold later
    ii <- which(i==ib)
    if(length(ii)>0) if(as.character(names[i])%in%shorten(as.character(b$location[ii]))) next
    text((x1[i]+x2[i])/2,my.y[i],labels=as.character(names[i]))
  }
  # plot the adopted model reactions
  for(i in 1:length(ib)) {
    if(is.na(ib[i])) next
    if(ib[i] %in% noti) next
    dx1 <- dx2 <- 0.1
    if(db[i]<0) dx1 <- 0.2 else dx2 <- 0.2
    # thin long line
    lines(c(x1[ib[i]]-dx1,x2[ib[i]]+dx2),c(y[ib[i]],y[ib[i]]),lwd=1)
    # thin arrow
    if(b$inter[i]>a$fO2[ib[i]]) dy <- 0.3 else dy <- -0.3
    if(db[i]<0) x <- x1[ib[i]]-0.2 else x <- x2[ib[i]]+0.2
    arrows(x,y[ib[i]],x,y[ib[i]]+dy,length=0.1)
    # bold label
    #if(b$location[i]==names.high[ib[i]]) my.y <- y.high[ib[i]] else my.y <- y.low[ib[i]]
    if(b$inter[i]>a$fO2[ib[i]]) my.y <- y.high[ib[i]] else my.y <- y.low[ib[i]]
    text((x1[ib[i]]+x2[ib[i]])/2,my.y,labels=as.expression(substitute(bold(z),
      list(z=shorten(as.character(b$location[i]))))))
  }
}

p.value <- function(a,b,nsamp=NULL) {
  # computes the spearman correlation coefficient and
  # p-value using all permutations (nsamp=NULL) or
  # for nsamp random samples of permutations
  mys <- spearman(a,b)
  # how many data points
  n <- length(a)
  # we take random samples unless exact is requested
  do.random <- TRUE
  if(is.null(nsamp)) {
    # small number of data points: calculate p-value exactly
    if(length(n) > 9) stop("too many samples for exact calculation")
    # we need the gtools package (gregmisc bundle)
    require(gtools)
    # grab all the permutations
    perms <- permutations(n,n)
    nsamp <- nrow(perms)
    do.random <- FALSE
  }
  myfun <- function(i) {
    # does the correlation coefficient for a random sample meat or exceed
    # the correlation coefficient for the entire data set?
    if(do.random) mya <- sample(a)
    else mya <- a[perms[i,]]
    thiss <- spearman(mya,b)
    mysign <- sign(mys)
    if(mysign*thiss - mysign*mys >=0) return(1) else return(0)
  }
  print(paste("testing",nsamp,"permutations"))
  # use mylapply here to take advantage of multicore if available
  myp <- mylapply(1:nsamp,myfun)
  myp <- sum(as.numeric(myp)) / nsamp
  return(list(mys=mys,myp=myp,fact=factorial(n),nsamp=nsamp))
}

p.table <- function(do.complex=FALSE,do.many=FALSE) {
    # make table of p-values for most abundant locations or
    # complexes in subcellular locations
    myloc <- yeastgfp.locations()[order(tolower(yeastgfp.locations()))]
    # get best-fit values of logfO2 from a file
    myfO2 <- read.csv("logfO2.csv")
    # initialize output variables
    loc <- character()
    n <- fact <- n.samp <- rho <- p.exact <- p1 <- p2 <- p3 <- p.avg <- numeric()
    for(i in 1:length(myloc)) {
      loc <- c(loc,myloc[i])
      if(do.complex) ad <- calc.yeastgfp(i,lim=myfO2$complex.logfO2[i])
      else ad <- calc.yeastgfp(myloc[i],lim=myfO2$intra.logfO2[i])
      # how many proteins and calculated logactivity
      n <- c(n,length(ad$d$logact))
      loga.calc <- as.numeric(ad$d$logact)
      # getting experimental logactivity
      y <- thermo$yeastgfp
      ip <- numeric()
      for(j in 1:nrow(ad$a$species)) 
        ip <- c(ip,match(s2c(ad$a$species$name[j],sep="_",keep.sep=FALSE)[1],y$yORF))
      loga.expt <- log10(y$abundance[ip])
      # normalize the experimental abundances 
      pl <- protein.length(ad$a$species$name)
      loga.expt.sum <- log10(sum(10^loga.expt * pl))
  print(paste("loga residue (expt) was",loga.expt.sum))
      loga.expt <- log10(10^loga.expt/10^loga.expt.sum)
      loga.expt.sum <- log10(sum(10^loga.expt * pl))
  print(paste("loga residue (expt) is",loga.expt.sum))
      # now do the p-value calculations
      # only do p.exact if we're below a certain number of data points
      if(n[i] < 10) {
        p.exact <- c(p.exact,p.value(loga.calc,loga.expt)$myp)
      } else p.exact <- c(p.exact,NA)
      # adjust the number of samples depending on size of data
      if(do.many) nsamp <- 500000 else nsamp <- 50000
      if(n[i] < 10) nsamp <- 50000
      if(n[i] < 9) nsamp <- 5000
      if(n[i] < 7) nsamp <- 1000
      p1v <- p.value(loga.calc,loga.expt,nsamp=nsamp)
      rho <- c(rho,p1v$mys)
      fact <- c(fact,p1v$fact)
      n.samp <- c(n.samp,p1v$nsamp)
      p1 <- c(p1,p1v$myp)
      p2 <- c(p2,p.value(loga.calc,loga.expt,nsamp=nsamp)$myp)
      p3 <- c(p3,p.value(loga.calc,loga.expt,nsamp=nsamp)$myp)
      p.avg <- c(p.avg,mean(c(p1[i],p2[i],p3[i])))
    }
    return(data.frame(location=loc,n=n,rho=rho,p.exact=p.exact,p1=p1,p2=p2,p3=p3,p.avg=p.avg,fact=fact,n.samp=n.samp))
}

figure <- function(n=1,do.ps=FALSE) {
  # the page layouts of the figures
  mfrow <- list(c(3,2),c(3,2),c(1.1,1.1),c(0.9,0.9),c(6,4),c(6,4)) # 1-7
  mfrow[[97]] <- c(6,4) # additional file 8
  mfrow[[98]] <- c(6,4) # additional file 6
  do.mfrow <- TRUE
  # to make postscript plots
  if(do.ps) {
    # adjust page size
    width <- 8; height <- 6
    if(do.mfrow) {
      width <- mfrow[[n]][2] * width
      height <- mfrow[[n]][1] * height
    }
    thermo.postscript(file=paste('fig',n,'ps',sep='.'),
      width=width,height=height)
    par(lwd=2)
  }
  # only take integers
  if(do.mfrow) if(round(mfrow[[n]][1])!=mfrow[[n]][1]) do.mfrow <- FALSE
  if(do.mfrow) par(mfrow=mfrow[[n]])
  # notify the user
  cat(paste('figure: -------',n,'-------\n'))
  # figure-dependent code
  if(n==1) {
    # diagrams for glutaredoxin/thioredoxin/thioredoxin reductase
    if(do.ps) par(cex=2.5)
    redoxin() 
  } else if(n==2) {
    # predominance diagrams proteologs
    if(do.ps) par(cex=2.5)
    yeastgfp.2D()
  } else if(n==3) {
    # log chemical activity as a function of logfO2 (proteologs)
    layout(matrix(1,byrow=TRUE))
    yeastgfp.1D(do.legend=FALSE)
  } else if(n==4) {
    # log chemical activity as a function of logfO2 (ER.to.Golgi)
    layout(matrix(1,byrow=TRUE))
    ER.to.Golgi.1D()
  } else if(n==5) {
    # loga (compartment) scatterplots at best O2
    myloc <- yeastgfp.locations()[order(tolower(yeastgfp.locations()))]
    #myloc <- myloc[7]
    mylogfO2 <- read.csv("logfO2.csv")$intra.logfO2
    par(cex=3,lwd=2)
    for(i in 1:length(myloc)) {
      ad <- calc.yeastgfp(myloc[i],lim=c(mylogfO2[i],0),n=2)
      dd <- comp.rank(ad,iexpt=1,mar=c(2.2,2.7,1.8,0.5),yline=1.8,do.title=FALSE,loga=TRUE)
      opar <- par(cex=2)
      title(main=myloc[i])
      par(opar)
      dd <- data.frame(location=myloc[i],dd)
      if(i==1) out <- dd else out <- rbind(out,dd)
    }
    write.csv(out,"supp5.in.csv",row.names=FALSE)
  } else if(n==6) {
    # loga (complex) scatterplots at best O2
    myloc <- 1:23
    mylogfO2 <- read.csv("logfO2.csv")$complex.logfO2
    par(cex=3,lwd=2)
    for(i in 1:length(myloc)) {
      ad <- calc.yeastgfp(myloc[i],lim=c(mylogfO2[i],0),n=2)
      dd <- comp.rank(ad,iexpt=1,mar=c(2.2,2.7,1.8,0.5),yline=1.8,do.title=FALSE,loga=TRUE)
      opar <- par(cex=2)
      title(main=paste("complex",myloc[i],sep=" "))
      par(opar)
      dd <- data.frame(location=myloc[i],dd)
      if(i==1) out <- dd else out <- rbind(out,dd)
    }
    write.csv(out,"supp9.in.csv",row.names=FALSE)
  } else if(n==97) {
    # loga of proteins in complexes as a function of logfO2
    # (Additional File 8)
    myloc <- 1:23
    par(cex=3,lwd=2)
    b <- read.csv("logfO2.csv")$complex.logfO2
    for(i in 1:length(myloc)) {
      complexes.1D(myloc[i],mar=c(2.2,2.8,1.9,0.5),yline=1.8)
      # add reference line
      abline(v=b[i],col="red",lty=3,lwd=2)
    }
  } else if(n==98) {
    # expt vs calc loga scatterplots for compartments
    # and complexes as a function of O2
    # (Additional File 6)
    myloc <- yeastgfp.locations()[order(tolower(yeastgfp.locations()))]
    #myloc <- myloc[5]
    for(i in 1:length(myloc)) {
      # compartment
      ad <- calc.yeastgfp(myloc[i],lim=c(-82,-70.5),n=24)
      if(do.ps) thermo.postscript(paste("loga",myloc[i],"ps",sep="."))
      comp.rank(ad,main.cex=0.4,loga=TRUE,mar=c(3,2.7,1,0.5),yline=1.8,do.rmsd=FALSE)
      if(do.ps) dev.off()
      # complex
      ad <- calc.yeastgfp(i,lim=c(-82,-70.5),n=24)
      if(do.ps) thermo.postscript(paste("loga.complex",i,"ps",sep="."))
      comp.rank(ad,main.cex=0.4,loga=TRUE,mar=c(3,2.7,1,0.5),yline=1.8,do.rmsd=FALSE)
      if(do.ps) dev.off()
    }
  }
  if(do.ps) dev.off()
}

table <- function(n) {
  if(n==1) {
    # properties of the homologs (isoforms)
    glrx <- c('GLRX1','GLRX2','GLRX3','GLRX4','GLRX5')
    trx <- c('TRX1','TRX2','TRXB1','TRX3','TRXB2')
    prot <- c(glrx,trx)
    i <- info(paste(prot,"YEAST",sep="_"))
    length <- protein.length(thermo$obigt$name[i])
    formula <- thermo$obigt$formula[i]
    ZC <- ZC(formula)
    # calculate charge and Gibbs energy
    basis("CHNOS+")
    species(prot,"YEAST")
    ionize()
    a <- affinity()
    # changed property="G" to "G.species" with CHNOSZ-0.8
    g <- affinity(property="G.species")
    Z <- as.numeric(ionize(a$values,a$values))[1:length(prot)]
    G <- as.numeric(ionize(a$values,g$values))[1:length(prot)]
    G <- round(G/1000)
    out <- data.frame(protein=prot,length=length,formula=formula,DG=G,Z=Z,ZC=ZC)
    write.csv(out,"table1.csv")
  } else if(n==2) {
    # table 2: nominal Eh, pH, logfO2 
    # of subcellular environments
    # (not done here)
  } else if(n==3) {
    # properties of the proteologs
    y <- yeastgfp.locations()
    loc <- y[order(tolower(y))]
    n <- numeric()
    for(i in 1:length(loc)) {
      # numbers of proteins
      y <- yeastgfp(loc[i])
      # take out the uncounted proteins
      ORF <- y$yORF[!is.na(y$abundance)]
      n <- c(n,length(which(!is.na(match(ORF,thermo$SGD$OLN)))))
    }
    # now get some of the properties of the proteins
    ip <- add.yeastgfp()
    i <- info(paste(loc,"SGD",sep="_"))
    length <- protein.length(thermo$obigt$name[i])
    formula <- thermo$obigt$formula[i]
    ZC <- ZC(formula)
    # calculate charge and Gibbs energy
    basis("CHNOS+")
    species(loc,"SGD")
    ionize()
    a <- affinity()
    g <- affinity(property="G.species")
    Z <- as.numeric(ionize(a$values,a$values))[1:length(loc)]
    G <- as.numeric(ionize(a$values,g$values))[1:length(loc)]
    G <- round(G/1000)
    # read logfO2 from a file
    b <- read.csv("logfO2.csv")
    logfO2 <- b$inter
    out <- data.frame(location=loc,n=n,length=length,formula=formula,DG=G,Z=Z,ZC=ZC,logfO2=logfO2)
    write.csv(out,"table3.csv")
  } else if(n==4) {
    # dnO2 and logfO2 of
    # model subcellular interactions
    stuff <- action(1:length(interactions))
    write.csv(stuff,"table4.csv")
  } else if(n==5) {
    # logfO2 and stats on relative abundances
    # not done here; stored in "logfO2.csv"
  } else if(n==6) {
    # identities of complexes,
    # not done here
  } else if(n==94) {
    # Additional File 10-b: calculate p-value for correlation in complexes
    write.table(p.table(do.complex=TRUE),"supp10-b.csv",row.names=FALSE)
  } else if(n==95) {
    # Additional File 10-a: calculate p-value for Spearman rank correlation
    write.table(p.table(do.many=TRUE),"supp10-a.csv",row.names=FALSE)
  } else if(n==96) {
    # Additional File 2: amino acid compositions of the proteologs
    myloc <- yeastgfp.locations()[order(tolower(yeastgfp.locations()))]
    for(i in 1:length(myloc)) {
      y <- yeastgfp(myloc[i])
      p <- get.protein(y$yORF,"SGD",abundance=y$abundance,pname=myloc[i],digits=2)
      p <- p[,c(1,6:25)]
      if(i==1) myp <- p else myp <- rbind(myp,p)
    }
    write.csv(myp,"supp2.csv",row.names=FALSE)
  } else if(n==97) {
    # Additional File 4: Intercompartmental protein reactions
    # make the proteologs available
    add.yeastgfp()
    # calculate charge of the proteologs
    basis("CHNOS+")
    names <- unique(unlist(interactions))
    species(names,"SGD")
    ionize()
    a <- affinity()
    Z <- as.numeric(ionize(a$values,a$values))[1:length(names)]
    for(i in 1:length(interactions)) {
      myint <- interactions[[i]]
      ii <- info(paste(myint,'SGD',sep="_"))
      # formulas of the uncharged proteins
      f1 <- thermo$obigt$formula[ii[1]]
      f2 <- thermo$obigt$formula[ii[1]]
      # charges of the proteins
      i1 <- match(myint[1],names)
      i2 <- match(myint[2],names)
      Z1 <- Z[i1]
      Z2 <- Z[i2]
      # formulas of the charged proteins
      f1 <- makeup(f1) # formulas as dataframes
      f2 <- makeup(f2)
      f1 <- rbind(f1,Z=Z1) # add the charge
      f2 <- rbind(f2,Z=Z2)
      iH <- match("H",rownames(f1))
      f1[iH,] <- f1[iH,] + Z1 # add the H-atoms
      f2[iH,] <- f2[iH,] + Z2
      pl <- protein.length(paste(myint,'SGD',sep="_"))
      f1 <- round(f1/pl[1],4) # convert to residue equivalents
      f2 <- round(f2/pl[2],4)
      f1 <- makeup(makeup(f1,''),'') # back to formulas
      f2 <- makeup(makeup(f2,''),'')
      print(f1)
      print(f2)
      # coefficients of the uncharged reaction
      rxn <- subcrt(paste(myint,'SGD',sep="_"),c(-1/pl[1],1/pl[2]))$reaction
      rf <- as.character(rxn$formula)
      # substitute residue equivalents
      rxn$coeff[1:2] <- c(-1,1)
      rf[1:2] <- c(f1,f2)
      # add charge to the reaction
      DZ <- Z2/pl[2] - Z1/pl[1]
      rxn <- rbind(rxn,rxn[1,])
      nr <- nrow(rxn)
      rxn$coeff[nr] <- DZ
      rf[nr] <- "H+"
      # write reaction
      rxn$coeff <- round(rxn$coeff,4)
      rxn$formula <- rf
      r <- describe(rxn)
      r.out <- data.frame(reactant=myint[1],product=myint[2],reaction=r)
      if(i==1) out <- r.out else out <- rbind(out,r.out)
    }
    write.table(out,"supp4.txt",row.names=FALSE)
  } else if(n==98) {
    # Additional File 5: data for most abundant proteins
    b <- read.csv("supp5.in.csv")
    prot <- as.character(b$name)
    basis("CHNOS+")
    p <- get.protein(prot,"SGD")
    i <- add.protein(p)
    species(thermo$protein$protein[i],thermo$protein$organism[i])
    length <- protein.length(thermo$species$name)
    ionize()
    a <- affinity()
    g <- affinity(property="G.species")
    Z <- as.numeric(ionize(a$values,a$values))[1:length(prot)]
    G <- as.numeric(ionize(a$values,g$values))[1:length(prot)]
    formula <- thermo$obigt$formula[thermo$species$ispecies[1:length(prot)]]
    ZC <- ZC(formula)
    out <- data.frame(location=as.character(b$location),name=b$name,length=length,
      formula=formula,Z.C=round(ZC,3),"G(kcal/mol)"=round(G/1000,3),"Z"=round(Z,3),
      calc.loga=round(b$x,3),expt.loga=round(b$y,3),outlier=b$out.lab)
    write.csv(out,"supp5.csv",row.names=FALSE)
  } else if(n==99) {
    # Additional File 9: abundance data for complexes
    b <- read.csv("supp9.in.csv")
    prot <- as.character(b$name)
    basis("CHNOS+")
    i <- numeric()
    for(j in 1:length(prot)) {
      p <- get.protein(prot[j],"SGD")
      i <- c(i,add.protein(p))
    }
    species(thermo$protein$protein[i],thermo$protein$organism[i])
    length <- protein.length(thermo$species$name)
    ionize()
    a <- affinity()
    g <- affinity(property="G.species")
    Z <- as.numeric(ionize(a$values,a$values))[1:length(prot)]
    G <- as.numeric(ionize(a$values,g$values))[1:length(prot)]
    formula <- thermo$obigt$formula[thermo$species$ispecies[1:length(prot)]]
    ZC <- ZC(formula)
    out <- data.frame(location=as.character(b$location),name=b$name,length=length,
      formula=formula,Z.C=round(ZC,3),"G(kcal/mol)"=round(G/1000,3),"Z"=round(Z,3),
      calc.loga=round(b$x,3),expt.loga=round(b$y,3),outlier=b$out.lab)
    write.csv(out,"supp9.csv",row.names=FALSE)
  }
}
