# Supplementary material for: Calculation of the relative metastabilities of proteins in subcellular compartments of Saccharomyces cerevisiae
Source: BMC Syst Biol. 2009 Jul 18;3:75. doi: 10.1186/1752-0509-3-75 (PMC2734844; doi:10.1186/1752-0509-3-75)
Supplement: Additional file 1 — Program script and data files for generating figures. This program script and supporting files were used to generate the figures shown above. To generate the figures, the contents of the zip file can be placed into the R working directory before loading the CHNOSZ package (version 0.8). Then read in the script with source('plot.R'). More details on the operation are provided at the top of the script file. [file 1752-0509-3-75-S1.zip › ZC.csv]

name	ZC
YAL001C_SGD	-0.169445389588295
YAL002W_SGD	-0.193371009622728
YAL005C_SGD	-0.123691099476440
YAL007C_SGD	-0.228937728937729
YAL008W_SGD	-0.287968441814596
YAL009W_SGD	-0.158590308370044
YAL010C_SGD	-0.113898845081641
YAL011W_SGD	-0.117311350665821
YAL012W_SGD	-0.143459915611814
YAL014C_SGD	-0.123417721518987
YAL015C_SGD	-0.212432697014195
YAL016W_SGD	-0.212244897959184
YAL017W_SGD	-0.133412392528906
YAL021C_SGD	-0.0975958105213044
YAL023C_SGD	-0.168626469852389
YAL024C_SGD	-0.106987816832376
YAL026C_SGD	-0.158258864226002
YAL027W_SGD	-0.223880597014925
YAL029C_SGD	-0.185063656647854
YAL031C_SGD	-0.174857734092085
YAL032C_SGD	-0.0769647696476965
YAL033W_SGD	-0.15906432748538
YAL034W-A_SGD	-0.202185792349727
YAL035W_SGD	-0.145973496432212
YAL036C_SGD	-0.198785201546107
YAL038W_SGD	-0.172328086164043
YAL039C_SGD	-0.0546282245827011
YAL041W_SGD	-0.117260787992495
YAL043C_SGD	-0.174223127865512
YAL044C_SGD	-0.108958837772397
YAL047C_SGD	-0.113759135684779
YAL049C_SGD	-0.170316301703163
YAL053W_SGD	-0.210894552723638
YAL054C_SGD	-0.153026905829596
YAL055W_SGD	-0.146788990825688
YAL056W_SGD	-0.11492673992674
YAL058W_SGD	-0.153606237816764
YAL059W_SGD	-0.138594802694899
YAL060W_SGD	-0.168466522678186
YAL061W_SGD	-0.107389162561576
YAR002C-A_SGD	-0.179856115107914
YAR002W_SGD	-0.0647425897035881
YAR003W_SGD	-0.127933732167510
YAR007C_SGD	-0.0863123993558776
YAR009C_SGD	-0.137999014292755
YAR014C_SGD	0.0459153249850924
YAR015W_SGD	-0.190537084398977
YAR019C_SGD	-0.195748094665062
YAR027W_SGD	-0.248407643312102
YAR028W_SGD	-0.195488721804511
YAR071W_SGD	-0.0908319185059423
YBL001C_SGD	-0.169291338582677
YBL002W_SGD	-0.170144462279294
YBL003C_SGD	-0.150326797385621
YBL004W_SGD	-0.205703743562149
YBL005W_SGD	-0.163772691397001
YBL007C_SGD	-0.068135593220339
YBL008W_SGD	-0.142719846227775
YBL011W_SGD	-0.171488141777430
YBL013W_SGD	-0.155949367088608
YBL014C_SGD	-0.113540976364038
YBL015W_SGD	-0.135114503816794
YBL016W_SGD	-0.183098591549296
YBL017C_SGD	-0.0941266015476342
YBL018C_SGD	-0.113043478260870
YBL019W_SGD	-0.142640364188164
YBL021C_SGD	-0.04644412191582
YBL022C_SGD	-0.140764558770990
YBL023C_SGD	-0.0631136044880785
YBL024W_SGD	-0.120719674985490
YBL025W_SGD	-0.151761517615176
YBL026W_SGD	-0.192771084337349
YBL027W_SGD	-0.0957446808510638
YBL028C_SGD	-0.130353817504655
YBL029C-A_SGD	-0.130177514792899
YBL029W_SGD	-0.0400649702219816
YBL031W_SGD	-0.0246305418719212
YBL032W_SGD	-0.130268199233716
YBL033C_SGD	-0.044767090139141
YBL034C_SGD	-0.161535488857400
YBL035C_SGD	-0.151265282911572
YBL036C_SGD	-0.156346749226006
YBL037W_SGD	-0.212262320527745
YBL038W_SGD	-0.173109243697479
YBL039C_SGD	-0.172318339100346
YBL040C_SGD	-0.318440292445167
YBL042C_SGD	-0.218311959439308
YBL045C_SGD	-0.140618002686968
YBL046W_SGD	0.00648148148148148
YBL047C_SGD	-0.0372881355932203
YBL051C_SGD	0.00697969543147208
YBL052C_SGD	-0.090909090909091
YBL054W_SGD	-0.0343079922027290
YBL055C_SGD	-0.152686145146089
YBL056W_SGD	-0.0417991821899137
YBL058W_SGD	0.00890648193963384
YBL059W_SGD	-0.162271805273834
YBL060W_SGD	-0.129290617848970
YBL061C_SGD	-0.0755727462064862
YBL063W_SGD	-0.0940312213039486
YBL064C_SGD	-0.195522388059701
YBL067C_SGD	-0.0813318777292576
YBL068W_SGD	-0.162127929069031
YBL069W_SGD	-0.186471663619744
YBL071W-A_SGD	-0.101449275362319
YBL072C_SGD	-0.0873983739837398
YBL074C_SGD	-0.0987654320987654
YBL075C_SGD	-0.0955786736020806
YBL076C_SGD	-0.184549356223176
YBL079W_SGD	-0.173399790136411
YBL080C_SGD	-0.169552669552670
YBL082C_SGD	-0.279805352798054
YBL084C_SGD	-0.109225874867444
YBL085W_SGD	-0.0556375131717597
YBL086C_SGD	-0.0625826355222565
YBL087C_SGD	-0.157977883096367
YBL090W_SGD	-0.118451025056948
YBL091C_SGD	-0.093914710110206
YBL093C_SGD	0
YBL095W_SGD	-0.209019327129563
YBL097W_SGD	-0.0210072717479127
YBL098W_SGD	-0.172134639965914
YBL099W_SGD	-0.172109104878986
YBL101C_SGD	-0.0672737409403457
YBL102W_SGD	-0.206834532374101
YBL103C_SGD	-0.0171673819742489
YBL104C_SGD	-0.064591439688716
YBL105C_SGD	-0.106463878326996
YBL107C_SGD	-0.0562814070351759
YBL111C_SGD	-0.156862745098039
YBR001C_SGD	-0.123946455131383
YBR002C_SGD	-0.160824742268041
YBR003W_SGD	-0.173727000427899
YBR005W_SGD	-0.0625
YBR006W_SGD	-0.188756668034469
YBR007C_SGD	-0.05890603085554
YBR008C_SGD	-0.237962316817865
YBR009C_SGD	-0.168
YBR010W_SGD	-0.174556213017751
YBR011C_SGD	-0.172013651877133
YBR015C_SGD	-0.167372191468577
YBR016W_SGD	0.138041733547352
YBR017C_SGD	-0.175521617552162
YBR023C_SGD	-0.154471544715447
YBR025C_SGD	-0.198481012658228
YBR026C_SGD	-0.164529914529915
YBR031W_SGD	-0.156772334293948
YBR034C_SGD	-0.151785714285714
YBR036C_SGD	-0.244819277108434
YBR037C_SGD	-0.178689609530113
YBR039W_SGD	-0.167330677290837
YBR041W_SGD	-0.197684269980232
YBR042C_SGD	-0.262434864992894
YBR043C_SGD	-0.179318246920653
YBR046C_SGD	-0.239810986414649
YBR047W_SGD	-0.195278969957082
YBR048W_SGD	-0.204234122042341
YBR049C_SGD	0.0658031088082902
YBR052C_SGD	-0.166023166023166
YBR054W_SGD	-0.267777777777778
YBR055C_SGD	-0.161512027491409
YBR056W_SGD	-0.123954372623574
YBR057C_SGD	-0.0237154150197628
YBR058C_SGD	-0.0979738394460118
YBR058C-A_SGD	-0.288209606986900
YBR059C_SGD	-0.019936054165883
YBR060C_SGD	-0.146156279658336
YBR061C_SGD	-0.140168721609345
YBR065C_SGD	-0.193263390392049
YBR066C_SGD	-0.0611111111111111
YBR067C_SGD	-0.0828667413213886
YBR068C_SGD	-0.20649726600193
YBR069C_SGD	-0.206480304955527
YBR070C_SGD	-0.298412698412698
YBR071W_SGD	-0.0180722891566265
YBR072W_SGD	-0.107042253521127
YBR073W_SGD	-0.168439331452138
YBR077C_SGD	-0.166871165644172
YBR079C_SGD	-0.149743589743590
YBR080C_SGD	-0.157640750670241
YBR081C_SGD	-0.0790227718292867
YBR082C_SGD	-0.174029451137885
YBR083W_SGD	-0.0897119341563786
YBR084C-A_SGD	-0.0957446808510638
YBR084W_SGD	-0.185044359949303
YBR085C-A_SGD	-0.152744630071599
YBR085W_SGD	-0.214854111405836
YBR086C_SGD	-0.187149095446039
YBR087W_SGD	-0.208262591963780
YBR088C_SGD	-0.21003861003861
YBR089C-A_SGD	-0.0793650793650794
YBR090C_SGD	-0.214826021180030
YBR092C_SGD	-0.0863674851820491
YBR093C_SGD	-0.0770533446232007
YBR094W_SGD	-0.145351823317925
YBR095C_SGD	-0.0865019011406844
YBR096W_SGD	-0.230891719745223
YBR097W_SGD	-0.190501600853789
YBR101C_SGD	-0.19060773480663
YBR102C_SGD	-0.106451612903226
YBR103W_SGD	-0.108521207489492
YBR104W_SGD	-0.195269860521528
YBR105C_SGD	-0.096529284164859
YBR106W_SGD	-0.209178228388474
YBR107C_SGD	-0.187153053132435
YBR109C_SGD	-0.0889526542324247
YBR110W_SGD	-0.267664172901081
YBR111C_SGD	-0.169844020797227
YBR112C_SGD	-0.0134025075659317
YBR114W_SGD	-0.124876114965312
YBR115C_SGD	-0.156469408224674
YBR117C_SGD	-0.11848764513248
YBR118W_SGD	-0.177260519247986
YBR119W_SGD	-0.191545574636724
YBR120C_SGD	-0.185765983112183
YBR121C_SGD	-0.154712507409603
YBR122C_SGD	-0.111872146118721
YBR123C_SGD	-0.168082524271845
YBR125C_SGD	-0.0869120654396728
YBR126C_SGD	-0.163265306122449
YBR127C_SGD	-0.132237871674491
YBR129C_SGD	-0.107398568019093
YBR130C_SGD	-0.059494298463064
YBR131W_SGD	-0.103946637020567
YBR132C_SGD	-0.221079691516710
YBR133C_SGD	-0.157870154133582
YBR135W_SGD	-0.0178799489144317
YBR137W_SGD	-0.152505446623094
YBR138C_SGD	-0.088145896656535
YBR139W_SGD	-0.115429011158138
YBR140C_SGD	-0.182831096480122
YBR141C_SGD	-0.144122858830478
YBR142W_SGD	-0.153122550300496
YBR143C_SGD	-0.171220400728597
YBR145W_SGD	-0.15748963883955
YBR149W_SGD	-0.194207836456559
YBR151W_SGD	-0.143486469477659
YBR152W_SGD	0.0280898876404494
YBR155W_SGD	-0.167517875383044
YBR156C_SGD	-0.111884057971014
YBR158W_SGD	-0.164874551971326
YBR160W_SGD	-0.204002582311168
YBR161W_SGD	-0.186432406051733
YBR162C_SGD	-0.0106331561140648
YBR162W-A_SGD	-0.312684365781711
YBR163W_SGD	-0.1375
YBR164C_SGD	-0.200654307524537
YBR166C_SGD	-0.190393768931199
YBR167C_SGD	-0.191977077363897
YBR168W_SGD	-0.239004886717015
YBR169C_SGD	-0.144725370531822
YBR170C_SGD	-0.107069320521620
YBR171W_SGD	-0.206204379562044
YBR172C_SGD	-0.0927077444884115
YBR173C_SGD	-0.0665742024965326
YBR175W_SGD	-0.139625080801551
YBR176W_SGD	-0.190725016329197
YBR177C_SGD	-0.144952545297670
YBR179C_SGD	-0.177604405690684
YBR181C_SGD	-0.161344537815126
YBR185C_SGD	-0.229281767955801
YBR187W_SGD	-0.246355685131195
YBR188C_SGD	-0.0903790087463557
YBR189W_SGD	-0.146044624746450
YBR191W_SGD	-0.145679012345679
YBR193C_SGD	-0.111611161116112
YBR194W_SGD	-0.0424143556280587
YBR195C_SGD	-0.0567307692307692
YBR196C_SGD	-0.145848375451264
YBR197C_SGD	-0.0369649805447471
YBR198C_SGD	-0.0848670756646217
YBR199W_SGD	-0.105777054515867
YBR200W_SGD	-0.132406730065838
YBR202W_SGD	-0.141278231619414
YBR205W_SGD	-0.163694558756287
YBR207W_SGD	-0.197773972602740
YBR208C_SGD	-0.165007741650077
YBR212W_SGD	-0.0271270036991369
YBR214W_SGD	-0.137848605577689
YBR215W_SGD	-0.0786749482401656
YBR216C_SGD	-0.224177071509648
YBR218C_SGD	-0.146982535016427
YBR221C_SGD	-0.172413793103448
YBR222C_SGD	-0.18560467665327
YBR223C_SGD	-0.139518158935635
YBR225W_SGD	-0.0917636526410027
YBR227C_SGD	-0.184015594541910
YBR230C_SGD	-0.114906832298137
YBR231C_SGD	-0.0311442112389980
YBR233W_SGD	-0.125748502994012
YBR233W-A_SGD	-0.135881104033970
YBR234C_SGD	-0.115972588297312
YBR235W_SGD	-0.210919438022408
YBR236C_SGD	-0.119323241317898
YBR237W_SGD	-0.158962264150943
YBR238C_SGD	-0.0726196880043034
YBR239C_SGD	-0.122079879427280
YBR244W_SGD	-0.205495818399044
YBR245C_SGD	-0.145915396471999
YBR247C_SGD	-0.111247443762781
YBR248C_SGD	-0.142700329308452
YBR251W_SGD	-0.154435226547543
YBR252W_SGD	-0.131736526946108
YBR253W_SGD	-0.156405990016639
YBR254C_SGD	-0.0998864926220204
YBR255W_SGD	-0.0802092414995641
YBR256C_SGD	-0.149046793760832
YBR258C_SGD	-0.0870786516853933
YBR259W_SGD	-0.199346405228758
YBR260C_SGD	-0.152021891152326
YBR261C_SGD	-0.149613069647463
YBR262C_SGD	-0.0933572710951526
YBR263W_SGD	-0.151274550773088
YBR264C_SGD	-0.185567010309278
YBR265W_SGD	-0.187422934648582
YBR267W_SGD	-0.0730365182591296
YBR268W_SGD	-0.136363636363636
YBR271W_SGD	-0.187962962962963
YBR272C_SGD	-0.214968152866242
YBR273C_SGD	-0.0624712907671107
YBR274W_SGD	-0.171047760088856
YBR275C_SGD	-0.158276362129687
YBR278W_SGD	-0.0799180327868853
YBR279W_SGD	-0.0968028419182948
YBR282W_SGD	-0.174731182795699
YBR283C_SGD	-0.309609971853639
YBR286W_SGD	-0.124585329893107
YBR287W_SGD	-0.264840182648402
YBR288C_SGD	-0.155664221678892
YBR289W_SGD	-0.0574119757793227
YBR290W_SGD	-0.0650925335035099
YBR291C_SGD	-0.210672210672211
YBR296C_SGD	-0.222763661677689
YBR302C_SGD	-0.263331760264276
YCL001W_SGD	-0.250965250965251
YCL005W_SGD	-0.192862566438876
YCL009C_SGD	-0.116452268111036
YCL010C_SGD	-0.0962732919254658
YCL011C_SGD	0.0296225513616818
YCL014W_SGD	-0.133365961091399
YCL016C_SGD	-0.197592778335005
YCL017C_SGD	-0.1225
YCL024W_SGD	-0.136558720249707
YCL025C_SGD	-0.193973634651601
YCL026C-A_SGD	-0.146904512067156
YCL026C-B_SGD	-0.176470588235294
YCL027W_SGD	-0.125687352710134
YCL028W_SGD	0.227324913892078
YCL029C_SGD	-0.0416666666666667
YCL030C_SGD	-0.1768777236606
YCL031C_SGD	-0.154045307443366
YCL032W_SGD	-0.0645546921697549
YCL034W_SGD	-0.0451127819548872
YCL035C_SGD	-0.182149362477231
YCL037C_SGD	-0.00963855421686747
YCL039W_SGD	-0.131425543190249
YCL040W_SGD	-0.160423452768730
YCL043C_SGD	-0.136693394425353
YCL044C_SGD	-0.178571428571429
YCL045C_SGD	-0.185494061157443
YCL050C_SGD	-0.167379352474038
YCL052C_SGD	-0.141857209519365
YCL055W_SGD	-0.135181975736568
YCL056C_SGD	-0.316339869281046
YCL057W_SGD	-0.149648838465694
YCL059C_SGD	-0.184559710494572
YCL061C_SGD	-0.0557739097885083
YCL064C_SGD	-0.183789954337900
YCR002C_SGD	-0.138349514563107
YCR003W_SGD	-0.163179916317992
YCR004C_SGD	-0.182278481012658
YCR005C_SGD	-0.157962883038412
YCR009C_SGD	-0.163447251114413
YCR011C_SGD	-0.181990881458967
YCR012W_SGD	-0.208540218470705
YCR016W_SGD	-0.157575757575758
YCR017C_SGD	-0.225094452177371
YCR018C_SGD	-0.03690036900369
YCR018C-A_SGD	-0.279816513761468
YCR020C_SGD	-0.167820069204152
YCR020W-B_SGD	-0.0775193798449612
YCR021C_SGD	-0.208868144690782
YCR024C_SGD	-0.164724164724165
YCR027C_SGD	-0.163902439024390
YCR028C_SGD	-0.188226471691039
YCR028C-A_SGD	-0.0737463126843658
YCR030C_SGD	-0.091254752851711
YCR033W_SGD	-0.0594486881434739
YCR034W_SGD	-0.280147446024223
YCR035C_SGD	-0.156314699792961
YCR036W_SGD	-0.164034021871203
YCR037C_SGD	-0.228092783505155
YCR038C_SGD	-0.179841316485454
YCR042C_SGD	-0.152346469850996
YCR046C_SGD	-0.210404624277457
YCR047C_SGD	-0.128603104212860
YCR048W_SGD	-0.210399759543132
YCR053W_SGD	-0.175221922037823
YCR054C_SGD	-0.176109215017065
YCR057C_SGD	-0.102009941646855
YCR059C_SGD	-0.0964230171073095
YCR060W_SGD	-0.109289617486339
YCR061W_SGD	-0.189538461538462
YCR063W_SGD	-0.123762376237624
YCR065W_SGD	-0.081515909903468
YCR067C_SGD	-0.102657004830918
YCR069W_SGD	-0.179233621755253
YCR071C_SGD	-0.208219178082192
YCR073W-A_SGD	-0.140625
YCR077C_SGD	-0.12752880921895
YCR079W_SGD	-0.107762557077626
YCR081W_SGD	-0.211674993426242
YCR082W_SGD	-0.144329896907216
YCR083W_SGD	-0.254992319508449
YCR084C_SGD	-0.0520710059171598
YCR086W_SGD	-0.153209109730849
YCR087C-A_SGD	-0.148717948717949
YCR088W_SGD	-0.0799166087560806
YCR092C_SGD	-0.173428186887137
YCR093W_SGD	-0.214719411223551
YCR094W_SGD	-0.179951100244499
YCR095C_SGD	-0.158798283261803
YDL001W_SGD	-0.130081300813008
YDL002C_SGD	-0.0952380952380952
YDL003W_SGD	-0.0716374269005848
YDL005C_SGD	0.117647058823529
YDL008W_SGD	-0.0244200244200244
YDL010W_SGD	-0.159789288849868
YDL012C_SGD	0.0492424242424242
YDL015C_SGD	-0.253986332574032
YDL017W_SGD	-0.142093200916730
YDL018C_SGD	-0.0948348856900931
YDL019C_SGD	-0.115623062616243
YDL020C_SGD	-0.00462962962962963
YDL021W_SGD	-0.13375
YDL022W_SGD	-0.140314136125654
YDL025C_SGD	-0.0721075057358243
YDL027C_SGD	-0.251904975347378
YDL028C_SGD	-0.0772486772486772
YDL029W_SGD	-0.163120567375887
YDL030W_SGD	-0.127402135231317
YDL033C_SGD	-0.0966044954567193
YDL036C_SGD	-0.124894514767932
YDL040C_SGD	-0.179091112603537
YDL042C_SGD	-0.181049665375132
YDL043C_SGD	-0.111026615969582
YDL044C_SGD	-0.129662522202487
YDL045C_SGD	-0.134984520123839
YDL045W-A_SGD	-0.157782515991471
YDL046W_SGD	-0.224797219003476
YDL047W_SGD	-0.135168961201502
YDL048C_SGD	-0.0506756756756757
YDL051W_SGD	-0.093484419263456
YDL052C_SGD	-0.247890979883193
YDL053C_SGD	-0.0541176470588235
YDL054C_SGD	-0.274083031035873
YDL055C_SGD	-0.241917502787068
YDL056W_SGD	-0.0995364723103196
YDL058W_SGD	-0.140097690941385
YDL059C_SGD	-0.120237087214225
YDL060W_SGD	-0.128331688055281
YDL061C_SGD	0.0205479452054795
YDL064W_SGD	-0.157055214723926
YDL065C_SGD	0
YDL066W_SGD	-0.184430027803522
YDL067C_SGD	-0.219435736677116
YDL070W_SGD	-0.084863837872071
YDL072C_SGD	-0.268714011516315
YDL074C_SGD	-0.118590661701518
YDL076C_SGD	-0.0810092961487384
YDL077C_SGD	-0.173504427977589
YDL078C_SGD	-0.229016786570743
YDL080C_SGD	-0.169964320467078
YDL081C_SGD	-0.0926315789473684
YDL082W_SGD	-0.120845921450151
YDL083C_SGD	-0.215083798882682
YDL084W_SGD	-0.131176999101527
YDL085C-A_SGD	-0.0545454545454545
YDL087C_SGD	-0.111365369946606
YDL088C_SGD	0.0269520412207689
YDL089W_SGD	-0.151644100580271
YDL090C_SGD	-0.12803738317757
YDL091C_SGD	-0.0791738382099828
YDL092W_SGD	-0.141078838174274
YDL095W_SGD	-0.190253045923149
YDL097C_SGD	-0.182471910112360
YDL098C_SGD	-0.125623130608175
YDL099W_SGD	0.00623441396508728
YDL100C_SGD	-0.128546612623046
YDL101C_SGD	-0.141212586339217
YDL102W_SGD	-0.160071942446043
YDL103C_SGD	-0.166110183639399
YDL105W_SGD	-0.0748876684972541
YDL106C_SGD	0.0316992259491338
YDL107W_SGD	-0.212089077412513
YDL108W_SGD	-0.200125078173859
YDL110C_SGD	-0.0196905766526020
YDL111C_SGD	-0.2052067381317
YDL112W_SGD	-0.216331424004263
YDL113C_SGD	-0.0934933670246368
YDL115C_SGD	-0.0113765642775882
YDL116W_SGD	-0.185873605947955
YDL117W_SGD	-0.138697488330740
YDL119C_SGD	-0.217923920051580
YDL120W_SGD	-0.134727061556330
YDL121C_SGD	-0.188728702490170
YDL122W_SGD	-0.0790960451977401
YDL123W_SGD	-0.151685393258427
YDL124W_SGD	-0.199876619370759
YDL125C_SGD	-0.233540372670807
YDL126C_SGD	-0.117092532870256
YDL128W_SGD	-0.281280310378274
YDL130W_SGD	-0.0560344827586207
YDL130W-A_SGD	-0.0823798627002288
YDL131W_SGD	-0.137931034482759
YDL132W_SGD	-0.187012987012987
YDL133C-A_SGD	-0.140845070422535
YDL134C_SGD	-0.0638182801514332
YDL135C_SGD	-0.189655172413793
YDL136W_SGD	-0.264516129032258
YDL137W_SGD	-0.141150922909881
YDL139C_SGD	-0.077687443541102
YDL140C_SGD	-0.121498640822598
YDL141W_SGD	-0.156395348837209
YDL142C_SGD	-0.274509803921569
YDL144C_SGD	-0.182022471910112
YDL145C_SGD	-0.155059132720105
YDL146W_SGD	-0.198816568047337
YDL147W_SGD	-0.207848210435533
YDL150W_SGD	-0.0827930174563591
YDL152W_SGD	-0.243285939968404
YDL155W_SGD	-0.0982711555959964
YDL156W_SGD	-0.120168388825105
YDL157C_SGD	-0.156097560975610
YDL159W_SGD	-0.143250688705234
YDL160C_SGD	-0.156237854644384
YDL161W_SGD	-0.00356347438752784
YDL164C_SGD	-0.159273115980759
YDL165W_SGD	-0.159448818897638
YDL166C_SGD	-0.0425101214574899
YDL167C_SGD	0.0317927583161613
YDL168W_SGD	-0.147123893805310
YDL170W_SGD	-0.205648081100652
YDL171C_SGD	-0.144249881684808
YDL173W_SGD	-0.00147275405007364
YDL174C_SGD	-0.138050641692681
YDL175C_SGD	0.0332344213649852
YDL176W_SGD	-0.119889502762431
YDL178W_SGD	-0.158251695553881
YDL180W_SGD	-0.158696422245838
YDL181W_SGD	-0.0614657210401891
YDL182W_SGD	-0.157088122605364
YDL184C_SGD	-0.140845070422535
YDL185W_SGD	-0.140989198408186
YDL188C_SGD	-0.0507399577167019
YDL189W_SGD	0.0107047279214987
YDL190C_SGD	-0.182257091128546
YDL191W_SGD	-0.264516129032258
YDL192W_SGD	-0.144104803493450
YDL193W_SGD	-0.196875
YDL195W_SGD	-0.108990047316039
YDL197C_SGD	-0.133745651333591
YDL201W_SGD	-0.156104069379586
YDL202W_SGD	-0.1890625
YDL203C_SGD	-0.129157248950597
YDL204W_SGD	-0.110485933503836
YDL205C_SGD	-0.191476219888820
YDL207W_SGD	-0.163280116110305
YDL208W_SGD	-0.240522875816993
YDL209C_SGD	-0.108426635238656
YDL211C_SGD	-0.0808988764044944
YDL212W_SGD	-0.209541627689429
YDL213C_SGD	-0.112338858195212
YDL215C_SGD	-0.163665537528971
YDL216C_SGD	-0.0573509330905781
YDL219W_SGD	-0.236559139784946
YDL220C_SGD	-0.136821788548145
YDL222C_SGD	-0.179047619047619
YDL223C_SGD	0.094699350513304
YDL224C_SGD	-0.041002277904328
YDL225W_SGD	-0.0900109769484083
YDL226C_SGD	-0.0210157618213660
YDL227C_SGD	-0.129585190263970
YDL229W_SGD	-0.153531218014330
YDL230W_SGD	-0.102771362586605
YDL232W_SGD	-0.261363636363636
YDL233W_SGD	-0.140992167101828
YDL234C_SGD	-0.137000254647313
YDL235C_SGD	-0.151121605667060
YDL236W_SGD	-0.179602309172546
YDL238C_SGD	-0.125868410298324
YDL240W_SGD	-0.168878630505867
YDL248W_SGD	-0.258999532491819
YDR001C_SGD	-0.125776397515528
YDR003W_SGD	-0.039289055191768
YDR004W_SGD	-0.148945329315540
YDR005C_SGD	-0.0175077239958805
YDR006C_SGD	-0.102864877058425
YDR007W_SGD	-0.160148975791434
YDR009W_SGD	-0.128037022753567
YDR011W_SGD	-0.171136988093680
YDR012W_SGD	-0.156862745098039
YDR014W_SGD	-0.143806646525680
YDR016C_SGD	-0.110132158590308
YDR017C_SGD	-0.04245465071401
YDR019C_SGD	-0.177644710578842
YDR020C_SGD	-0.124893071000855
YDR021W_SGD	-0.197112991538079
YDR022C_SGD	-0.0336842105263158
YDR023W_SGD	-0.154617634768074
YDR024W_SGD	-0.119617224880383
YDR025W_SGD	-0.204234122042341
YDR026C_SGD	-0.0941176470588235
YDR027C_SGD	-0.130026809651475
YDR028C_SGD	0.0639058229976876
YDR031W_SGD	-0.118644067796610
YDR032C_SGD	-0.143007360672976
YDR033W_SGD	-0.250443000590667
YDR034C_SGD	-0.110264227642276
YDR034W-B_SGD	0.0238095238095238
YDR035W_SGD	-0.128960533629794
YDR036C_SGD	-0.157159952134025
YDR038C_SGD	-0.153760029856316
YDR039C_SGD	-0.154419992540097
YDR040C_SGD	-0.154992548435171
YDR041W_SGD	-0.172511848341232
YDR043C_SGD	-0.0121422376409367
YDR044W_SGD	-0.0980507974010632
YDR046C_SGD	-0.201555411535969
YDR047W_SGD	-0.190729888119339
YDR049W_SGD	-0.107581000314564
YDR050C_SGD	-0.171523730224813
YDR051C_SGD	-0.065934065934066
YDR052C_SGD	-0.104578858111928
YDR054C_SGD	-0.00270453008789723
YDR055W_SGD	-0.147738693467337
YDR056C_SGD	-0.172619047619048
YDR059C_SGD	-0.184032476319350
YDR060W_SGD	-0.101794071762871
YDR061W_SGD	-0.167699598979220
YDR062W_SGD	-0.172377251854468
YDR063W_SGD	-0.176781002638522
YDR065W_SGD	-0.239918325676365
YDR066C_SGD	-0.158
YDR067C_SGD	-0.210256410256410
YDR068W_SGD	-0.0361290322580645
YDR069C_SGD	-0.137783483097989
YDR070C_SGD	-0.0597014925373134
YDR071C_SGD	-0.222672064777328
YDR072C_SGD	-0.213761788333915
YDR073W_SGD	-0.0695652173913043
YDR074W_SGD	-0.143694378120252
YDR075W_SGD	-0.135873015873016
YDR076W_SGD	-0.135411592791038
YDR077W_SGD	-0.072108843537415
YDR079C-A_SGD	-0.172701949860724
YDR079W_SGD	-0.264026402640264
YDR080W_SGD	-0.147314375987362
YDR081C_SGD	-0.077277716794731
YDR083W_SGD	-0.174294060370010
YDR084C_SGD	-0.222631094756210
YDR086C_SGD	-0.312195121951220
YDR087C_SGD	-0.148197596795728
YDR088C_SGD	-0.0333854981742306
YDR089W_SGD	-0.150262617035853
YDR090C_SGD	-0.238244514106583
YDR091C_SGD	-0.204241435562806
YDR092W_SGD	-0.199747155499368
YDR093W_SGD	-0.136922320550639
YDR096W_SGD	-0.0255338904363974
YDR097C_SGD	-0.119766309639727
YDR098C_SGD	-0.0941828254847645
YDR099W_SGD	-0.0638930163447251
YDR100W_SGD	-0.306878306878307
YDR101C_SGD	-0.165799514394728
YDR103W_SGD	-0.107150763781271
YDR105C_SGD	-0.196638655462185
YDR108W_SGD	-0.150041678243957
YDR110W_SGD	-0.0972897845726199
YDR111C_SGD	-0.163056321386373
YDR115W_SGD	-0.195571955719557
YDR116C_SGD	-0.201449275362319
YDR118W_SGD	-0.187298800117062
YDR119W_SGD	-0.221022873297353
YDR120C_SGD	-0.137323943661972
YDR121W_SGD	-0.088421052631579
YDR122W_SGD	-0.092810954735641
YDR123C_SGD	-0.0442953020134228
YDR125C_SGD	-0.187603305785124
YDR127W_SGD	-0.175748273215656
YDR128W_SGD	-0.0795317610604235
YDR129C_SGD	-0.160150140756960
YDR130C_SGD	-0.128133704735376
YDR131C_SGD	-0.19443513241703
YDR132C_SGD	-0.177107501933488
YDR135C_SGD	-0.212678410698213
YDR137W_SGD	-0.152420800956366
YDR138W_SGD	-0.119723714504988
YDR139C_SGD	-0.262886597938144
YDR140W_SGD	-0.203900709219858
YDR141C_SGD	-0.226794799321651
YDR144C_SGD	-0.106450475854776
YDR145W_SGD	-0.0092378752886836
YDR146C_SGD	-0.0551684088269454
YDR147W_SGD	-0.141926140477915
YDR148C_SGD	-0.169598556608029
YDR150W_SGD	-0.127000290951411
YDR152W_SGD	-0.107352941176471
YDR153C_SGD	-0.0420743639921722
YDR155C_SGD	-0.127551020408163
YDR156W_SGD	-0.0737179487179487
YDR158W_SGD	-0.193987521270562
YDR159W_SGD	-0.134098459679855
YDR161W_SGD	-0.162986330178759
YDR164C_SGD	-0.175457195865359
YDR165W_SGD	-0.144812362030905
YDR166C_SGD	-0.158514673587542
YDR167W_SGD	-0.0321931589537223
YDR168W_SGD	-0.146019417475728
YDR169C_SGD	-0.0257368202573682
YDR170C_SGD	-0.103919597989950
YDR170W-A_SGD	-0.0527533549282739
YDR171W_SGD	-0.0435244161358811
YDR172W_SGD	-0.0887697348823354
YDR173C_SGD	-0.103837471783296
YDR174W_SGD	-0.141447368421053
YDR175C_SGD	-0.115246098439376
YDR176W_SGD	-0.0784655623365301
YDR177W_SGD	-0.148285449490269
YDR178W_SGD	-0.214750542299349
YDR179C_SGD	-0.192881745120551
YDR180W_SGD	-0.219515355708177
YDR181C_SGD	-0.129005409904286
YDR182W_SGD	-0.145833333333333
YDR183W_SGD	-0.0707506471095772
YDR184C_SGD	-0.0830985915492958
YDR185C_SGD	-0.150903294367694
YDR189W_SGD	-0.170174383644017
YDR190C_SGD	-0.202690582959641
YDR191W_SGD	-0.154761904761905
YDR193W_SGD	-0.404320987654321
YDR194C_SGD	-0.123067776456599
YDR195W_SGD	-0.17796289284362
YDR196C_SGD	-0.198849630238291
YDR197W_SGD	-0.199602780536246
YDR200C_SGD	-0.0819277108433735
YDR201W_SGD	-0.143386897404203
YDR202C_SGD	-0.167231638418079
YDR204W_SGD	-0.201033888569787
YDR205W_SGD	-0.241574548395794
YDR207C_SGD	0.0321827147677135
YDR208W_SGD	-0.0825057295645531
YDR210W_SGD	0
YDR211W_SGD	-0.114749510215505
YDR213W_SGD	-0.072366904816778
YDR214W_SGD	-0.153066966797974
YDR216W_SGD	-0.0999249812453113
YDR217C_SGD	-0.082094175960347
YDR219C_SGD	-0.103448275862069
YDR221W_SGD	-0.097491448118586
YDR222W_SGD	-0.158239700374532
YDR224C_SGD	-0.166934189406100
YDR225W_SGD	-0.150326797385621
YDR226W_SGD	-0.144600938967136
YDR227W_SGD	-0.107223989095866
YDR228C_SGD	-0.113327002215891
YDR229W_SGD	-0.000941176470588235
YDR231C_SGD	-0.112994350282486
YDR232W_SGD	-0.116438356164384
YDR234W_SGD	-0.157659002687369
YDR235W_SGD	-0.232326584799203
YDR236C_SGD	-0.189624329159213
YDR238C_SGD	-0.201027749229188
YDR239C_SGD	-0.0102981029810298
YDR240C_SGD	-0.125049780963759
YDR243C_SGD	-0.170212765957447
YDR244W_SGD	-0.0555739331789613
YDR245W_SGD	-0.124352331606218
YDR246W_SGD	-0.136239782016349
YDR247W_SGD	-0.135123430056301
YDR248C_SGD	-0.204613841524574
YDR250C_SGD	-0.0851063829787234
YDR251W_SGD	-0.0872350911779202
YDR252W_SGD	-0.0944444444444444
YDR253C_SGD	-0.0651465798045603
YDR254W_SGD	-0.201000834028357
YDR257C_SGD	-0.173707066719305
YDR258C_SGD	-0.175298804780877
YDR261C_SGD	-0.130737134909597
YDR262W_SGD	-0.164843180160467
YDR264C_SGD	-0.179073931951906
YDR265W_SGD	-0.208616780045351
YDR266C_SGD	-0.0685750235923246
YDR267C_SGD	-0.108786610878661
YDR268W_SGD	-0.173146708138932
YDR270W_SGD	-0.207697006719609
YDR272W_SGD	-0.106027596223675
YDR275W_SGD	-0.184121621621622
YDR276C_SGD	-0.413559322033898
YDR279W_SGD	-0.150793650793651
YDR280W_SGD	-0.142281879194631
YDR281C_SGD	-0.225988700564972
YDR283C_SGD	-0.138688718251624
YDR284C_SGD	-0.229781771501926
YDR288W_SGD	-0.157648630594522
YDR291W_SGD	-0.151729132717726
YDR293C_SGD	-0.0683565004088307
YDR294C_SGD	-0.181634031060095
YDR295C_SGD	-0.138316656856975
YDR296W_SGD	-0.124069478908189
YDR297W_SGD	-0.207368421052632
YDR298C_SGD	-0.225490196078431
YDR299W_SGD	-0.0514372163388805
YDR300C_SGD	-0.169540229885057
YDR301W_SGD	-0.166666666666667
YDR302W_SGD	-0.316749585406302
YDR303C_SGD	-0.170989010989011
YDR304C_SGD	-0.142480211081794
YDR305C_SGD	-0.166816143497758
YDR307W_SGD	-0.228839261097326
YDR308C_SGD	-0.171184022824536
YDR309C_SGD	-0.0356179168915273
YDR310C_SGD	-0.0458407429361786
YDR311W_SGD	-0.112543225400817
YDR312W_SGD	-0.115658362989324
YDR313C_SGD	0.0229720028715004
YDR314C_SGD	-0.188861985472155
YDR316W_SGD	-0.157766990291262
YDR318W_SGD	-0.189788550799381
YDR320C_SGD	-0.114146933819065
YDR320C-A_SGD	-0.0911680911680912
YDR322C-A_SGD	-0.204918032786885
YDR322W_SGD	-0.173106646058733
YDR323C_SGD	-0.125288239815527
YDR324C_SGD	-0.123029206513311
YDR325W_SGD	-0.137186897880540
YDR328C_SGD	0.0168243953732913
YDR329C_SGD	-0.150776053215078
YDR330W_SGD	-0.081255028157683
YDR331W_SGD	-0.125058768218148
YDR332W_SGD	-0.172295363480252
YDR333C_SGD	-0.112547119009155
YDR334W_SGD	-0.1039333159677
YDR335W_SGD	-0.198475657178410
YDR337W_SGD	-0.152997932460372
YDR338C_SGD	-0.189752252252252
YDR343C_SGD	-0.226231783483692
YDR344C_SGD	-0.0906801007556675
YDR345C_SGD	-0.199650959860384
YDR346C_SGD	-0.0724094881398252
YDR347W_SGD	-0.137003058103976
YDR348C_SGD	0.0497000856898029
YDR349C_SGD	-0.134078212290503
YDR350C_SGD	-0.219969278033794
YDR352W_SGD	-0.178168130489335
YDR353W_SGD	-0.159841479524439
YDR354W_SGD	-0.190884718498660
YDR356W_SGD	-0.0976116303219107
YDR357C_SGD	-0.115702479338843
YDR358W_SGD	-0.146929824561404
YDR361C_SGD	-0.110726643598616
YDR362C_SGD	-0.132649984926138
YDR363W_SGD	-0.0837373292199207
YDR363W-A_SGD	-0.00447427293064877
YDR364C_SGD	-0.0555796786799826
YDR365C_SGD	-0.0493747996152613
YDR367W_SGD	-0.278290025146689
YDR368W_SGD	-0.205844980940280
YDR369C_SGD	-0.101880504641752
YDR370C_SGD	-0.153366027641551
YDR371W_SGD	-0.137057728119181
YDR372C_SGD	-0.151708164447018
YDR373W_SGD	-0.154929577464789
YDR375C_SGD	-0.153307052124398
YDR376W_SGD	-0.161608198659834
YDR377W_SGD	-0.183556405353728
YDR379C-A_SGD	-0.156398104265403
YDR379W_SGD	-0.0665024630541872
YDR380W_SGD	-0.153653966271081
YDR381W_SGD	-0.0693533270852859
YDR382W_SGD	-0.0756302521008403
YDR384C_SGD	-0.179824561403509
YDR385W_SGD	-0.174267882861258
YDR388W_SGD	-0.129496402877698
YDR389W_SGD	-0.0605115408608858
YDR390C_SGD	-0.154187817258883
YDR391C_SGD	-0.129251700680272
YDR392W_SGD	-0.0911242603550296
YDR394W_SGD	-0.166666666666667
YDR395W_SGD	-0.219566538383634
YDR397C_SGD	-0.143053645116919
YDR398W_SGD	-0.111251580278129
YDR399W_SGD	-0.171226831421006
YDR400W_SGD	-0.166279069767442
YDR404C_SGD	-0.204413472706156
YDR405W_SGD	-0.156318480642805
YDR407C_SGD	-0.209832134292566
YDR408C_SGD	-0.192748091603053
YDR409W_SGD	-0.0477941176470588
YDR410C_SGD	-0.276226415094340
YDR411C_SGD	-0.146735990756788
YDR412W_SGD	-0.0872427983539095
YDR414C_SGD	-0.284453163315351
YDR416W_SGD	-0.167219641672196
YDR418W_SGD	-0.200253485424588
YDR419W_SGD	-0.167032967032967
YDR421W_SGD	-0.120628272251309
YDR422C_SGD	-0.0254582484725051
YDR423C_SGD	-0.0865580448065173
YDR424C_SGD	-0.229166666666667
YDR425W_SGD	-0.149348585954878
YDR427W_SGD	-0.206830206830207
YDR429C_SGD	-0.092284417549168
YDR430C_SGD	-0.150396825396825
YDR432W_SGD	0.0372983870967742
YDR434W_SGD	-0.181227436823105
YDR436W_SGD	-0.0254739336492891
YDR437W_SGD	-0.251691474966171
YDR439W_SGD	-0.070154577883472
YDR440W_SGD	-0.136705399863295
YDR441C_SGD	-0.232356134636265
YDR443C_SGD	-0.134477422984949
YDR444W_SGD	-0.159680638722555
YDR447C_SGD	-0.148255813953488
YDR448W_SGD	-0.0896458987001345
YDR449C_SGD	-0.178813559322034
YDR450W_SGD	-0.104278074866310
YDR451C_SGD	-0.118937644341801
YDR452W_SGD	-0.154981549815498
YDR453C_SGD	-0.216818642350557
YDR454C_SGD	-0.158523344191097
YDR456W_SGD	-0.233758159776189
YDR457W_SGD	-0.161987815075857
YDR458C_SGD	-0.146413752222881
YDR460W_SGD	-0.130718954248366
YDR461W_SGD	-0.194285714285714
YDR462W_SGD	-0.171428571428571
YDR463W_SGD	-0.0624505928853755
YDR464W_SGD	-0.0914826498422713
YDR465C_SGD	-0.121354656632173
YDR469W_SGD	0.00488997555012225
YDR471W_SGD	-0.230337078651685
YDR472W_SGD	-0.09578270192995
YDR473C_SGD	-0.0912052117263844
YDR476C_SGD	-0.271012006861063
YDR477W_SGD	-0.109649122807018
YDR478W_SGD	-0.128309572301426
YDR479C_SGD	-0.177188698988490
YDR480W_SGD	-0.0754950495049505
YDR481C_SGD	-0.078853046594982
YDR482C_SGD	0.0303951367781155
YDR483W_SGD	-0.123234916559692
YDR484W_SGD	-0.140276941601445
YDR485C_SGD	-0.0513347022587269
YDR486C_SGD	-0.0310502283105023
YDR487C_SGD	-0.0863309352517986
YDR492W_SGD	-0.243132670952659
YDR493W_SGD	-0.0965058236272879
YDR495C_SGD	-0.188001528467711
YDR496C_SGD	-0.165066026410564
YDR497C_SGD	-0.227053140096618
YDR498C_SGD	-0.172361040285569
YDR499W_SGD	-0.208870551830841
YDR500C_SGD	0.0430622009569378
YDR502C_SGD	-0.148936170212766
YDR503C_SGD	-0.240663900414938
YDR505C_SGD	-0.0303322099181512
YDR507C_SGD	-0.128385508265916
YDR508C_SGD	-0.189593301435407
YDR510W_SGD	-0.0992063492063492
YDR511W_SGD	-0.139601139601140
YDR513W_SGD	-0.254545454545455
YDR514C_SGD	-0.165928312525171
YDR515W_SGD	-0.0190045248868778
YDR516C_SGD	-0.153102336825141
YDR517W_SGD	-0.0953424657534247
YDR519W_SGD	-0.246200607902736
YDR520C_SGD	-0.128885519332828
YDR523C_SGD	-0.180722891566265
YDR524C_SGD	-0.123960066555740
YDR525W-A_SGD	-0.258503401360544
YDR527W_SGD	-0.106122448979592
YDR528W_SGD	-0.085024154589372
YDR529C_SGD	-0.206686930091185
YDR530C_SGD	-0.137553256238588
YDR531W_SGD	-0.122538293216630
YDR532C_SGD	-0.158215010141988
YDR533C_SGD	-0.153448275862069
YDR538W_SGD	-0.228476821192053
YDR539W_SGD	-0.205732234000785
YDR540C_SGD	-0.17293997965412
YEL002C_SGD	-0.153846153846154
YEL003W_SGD	-0.202090592334495
YEL005C_SGD	-0.158959537572254
YEL006W_SGD	-0.209523809523810
YEL007W_SGD	0.0262483994878361
YEL008W_SGD	-0.195892575039494
YEL009C_SGD	-0.128093158660844
YEL011W_SGD	-0.123577235772358
YEL012W_SGD	-0.0411599625818522
YEL013W_SGD	-0.134929270946681
YEL014C_SGD	-0.258620689655172
YEL015W_SGD	-0.0923076923076923
YEL017C-A_SGD	-0.373333333333333
YEL017W_SGD	-0.128654970760234
YEL018W_SGD	-0.149167270094135
YEL019C_SGD	-0.115963855421687
YEL020C_SGD	-0.177501826150475
YEL022W_SGD	-0.185914732865623
YEL024W_SGD	-0.156370656370656
YEL025C_SGD	-0.188197251414713
YEL027W_SGD	-0.328912466843501
YEL029C_SGD	-0.206982543640898
YEL031W_SGD	-0.218607677293429
YEL036C_SGD	-0.0777222008464794
YEL037C_SGD	-0.0528925619834711
YEL038W_SGD	-0.166520595968449
YEL039C_SGD	-0.112522686025408
YEL042W_SGD	-0.159842519685039
YEL043W_SGD	-0.0729166666666667
YEL044W_SGD	-0.0668316831683168
YEL046C_SGD	-0.147213459516299
YEL048C_SGD	-0.253485424588086
YEL050C_SGD	-0.130616509926855
YEL051W_SGD	-0.114779874213836
YEL052W_SGD	-0.157594213932242
YEL053C_SGD	-0.189628077527501
YEL054C_SGD	-0.200253485424588
YEL055C_SGD	-0.196791030349894
YEL058W_SGD	-0.156565656565657
YEL059C-A_SGD	-0.0869565217391304
YEL060C_SGD	-0.0661861074705111
YEL061C_SGD	-0.0953160155451012
YEL062W_SGD	-0.15936
YEL063C_SGD	-0.242522756827048
YEL065W_SGD	-0.269172476508033
YEL066W_SGD	-0.161016949152542
YEL071W_SGD	-0.154343434343434
YEL073C_SGD	-0.140221402214022
YER001W_SGD	-0.1335
YER002W_SGD	-0.0893470790378007
YER003C_SGD	-0.140204271123491
YER004W_SGD	-0.170098478066249
YER005W_SGD	-0.0965130759651308
YER006W_SGD	-0.146129541864139
YER007C-A_SGD	-0.241566920565832
YER008C_SGD	-0.105743740795287
YER011W_SGD	-0.058601134215501
YER013W_SGD	-0.149425287356322
YER014W_SGD	-0.177710843373494
YER016W_SGD	-0.0587177950868784
YER017C_SGD	-0.142705005324814
YER018C_SGD	-0.0110599078341014
YER019C-A_SGD	-0.217090069284065
YER020W_SGD	-0.0915269596737653
YER021W_SGD	-0.164994425863991
YER022W_SGD	-0.155356627201848
YER023W_SGD	-0.201655379984951
YER024W_SGD	-0.092050209205021
YER025W_SGD	-0.186572989851678
YER027C_SGD	-0.0148221343873518
YER028C_SGD	-0.0248648648648649
YER029C_SGD	-0.145790554414784
YER030W_SGD	0.0806675938803894
YER031C_SGD	-0.0508474576271186
YER032W_SGD	-0.0473622508792497
YER033C_SGD	0.0365637900530765
YER034W_SGD	-0.0635964912280702
YER035W_SGD	-0.113798008534851
YER036C_SGD	-0.165734955606708
YER037W_SGD	-0.173403632103105
YER038C_SGD	-0.160330578512397
YER040W_SGD	0.0424007166318304
YER042W_SGD	-0.118393234672304
YER043C_SGD	-0.160036579789666
YER044C_SGD	-0.276119402985075
YER047C_SGD	-0.103125712981976
YER048W-A_SGD	-0.154150197628458
YER049W_SGD	-0.135623869801085
YER052C_SGD	-0.180270793036750
YER053C_SGD	-0.234375
YER053C-A_SGD	-0.23696682464455
YER054C_SGD	-0.0721574344023324
YER056C_SGD	-0.220495745467999
YER056C-A_SGD	-0.165540540540541
YER059W_SGD	-0.0208851317752362
YER061C_SGD	-0.127151051625239
YER062C_SGD	-0.185534591194969
YER063W_SGD	-0.0117878192534381
YER064C_SGD	-0.141479099678457
YER067W_SGD	-0.0963572267920094
YER068W_SGD	-0.0562390158172232
YER069W_SGD	-0.169962335216573
YER070W_SGD	-0.131525423728814
YER071C_SGD	-0.162246489859594
YER072W_SGD	-0.272863568215892
YER073W_SGD	-0.170866141732283
YER074W_SGD	-0.167400881057269
YER075C_SGD	-0.129267768949968
YER077C_SGD	-0.210496772382823
YER078C_SGD	-0.127560881329726
YER079W_SGD	0.0122699386503067
YER080W_SGD	-0.181762545899633
YER081W_SGD	-0.153642384105960
YER083C_SGD	-0.224546722454672
YER084W_SGD	-0.218512898330804
YER086W_SGD	-0.162635821941816
YER087C-B_SGD	-0.239795918367347
YER088C_SGD	0.00386349001931745
YER089C_SGD	-0.0525830258302583
YER090W_SGD	-0.146708961141951
YER091C_SGD	-0.179943284351637
YER092W_SGD	-0.162420382165605
YER095W_SGD	-0.0808189655172414
YER098W_SGD	-0.0428839453229697
YER099C_SGD	-0.163185378590078
YER100W_SGD	-0.132806324110672
YER101C_SGD	-0.189867640346874
YER102W_SGD	-0.0873983739837398
YER103W_SGD	-0.117762512266928
YER104W_SGD	0.0506329113924051
YER105C_SGD	-0.166500640387078
YER107C_SGD	-0.0518018018018018
YER110C_SGD	-0.177428205597220
YER111C_SGD	-0.0660817621803248
YER112W_SGD	0.0712694877505568
YER113C_SGD	-0.228874172185430
YER114C_SGD	-0.0527894421115777
YER116C_SGD	0.0154798761609907
YER117W_SGD	-0.157977883096367
YER118C_SGD	-0.0700218818380744
YER120W_SGD	-0.198183319570603
YER122C_SGD	-0.0118393234672304
YER123W_SGD	-0.0461946232487694
YER124C_SGD	-0.144118685976687
YER126C_SGD	-0.175171363290175
YER128W_SGD	-0.137198067632850
YER129W_SGD	-0.0672637543410711
YER131W_SGD	-0.106712564543890
YER132C_SGD	-0.0642815249266862
YER133W_SGD	-0.156521739130435
YER134C_SGD	-0.188841201716738
YER136W_SGD	-0.173385348938015
YER139C_SGD	-0.130808950086059
YER140W_SGD	-0.239484396200814
YER141W_SGD	-0.245908183632735
YER142C_SGD	-0.229781771501926
YER143W_SGD	-0.168421052631579
YER145C_SGD	-0.222010481181515
YER147C_SGD	-0.196983687288396
YER148W_SGD	-0.203947368421053
YER149C_SGD	-0.0845605700712589
YER150W_SGD	-0.132307692307692
YER151C_SGD	-0.0780794256226161
YER152C_SGD	-0.127157129881926
YER153C_SGD	-0.185725249424405
YER154W_SGD	-0.183440753594447
YER155C_SGD	-0.121340452955257
YER156C_SGD	-0.148018648018648
YER157W_SGD	-0.174438270113554
YER159C_SGD	-0.141384388807069
YER161C_SGD	-0.0650210716435882
YER162C_SGD	-0.119022869022869
YER163C_SGD	-0.110638297872340
YER164W_SGD	-0.0964769647696477
YER165W_SGD	-0.091005291005291
YER166W_SGD	-0.140364092906466
YER167W_SGD	0.0110082561921441
YER168C_SGD	-0.188786373314407
YER169W_SGD	-0.127553562531141
YER170W_SGD	-0.210433244916004
YER171W_SGD	-0.170871846115413
YER172C_SGD	-0.165245782695447
YER173W_SGD	-0.107475232662864
YER174C_SGD	-0.140293637846656
YER175C_SGD	-0.130019120458891
YER176W_SGD	-0.120581374484120
YER177W_SGD	-0.0764525993883792
YER178W_SGD	-0.134306569343066
YER182W_SGD	-0.186454183266932
YER183C_SGD	-0.136704119850187
YFL001W_SGD	-0.172156346069390
YFL002C_SGD	-0.200898587933248
YFL004W_SGD	-0.175308067891188
YFL007W_SGD	-0.177821817854247
YFL008W_SGD	-0.145062721132197
YFL010C_SGD	0.0542168674698795
YFL013C_SGD	-0.135995370370370
YFL014W_SGD	0.0161290322580645
YFL016C_SGD	-0.0862068965517241
YFL017C_SGD	-0.190358467243510
YFL017W-A_SGD	-0.208556149732620
YFL018C_SGD	-0.174457429048414
YFL021W_SGD	-0.0238290879211175
YFL023W_SGD	-0.0696969696969697
YFL024C_SGD	-0.0560303893637227
YFL025C_SGD	-0.225133788521867
YFL026W_SGD	-0.193160813308688
YFL027C_SGD	-0.204144282425173
YFL028C_SGD	-0.162491536899120
YFL029C_SGD	-0.159320233669676
YFL030W_SGD	-0.184224457384860
YFL031W_SGD	-0.0207972270363951
YFL033C_SGD	-0.0691992986557569
YFL034C-A_SGD	-0.164781906300485
YFL034C-B_SGD	-0.135883905013193
YFL034W_SGD	-0.0893166506256015
YFL036W_SGD	-0.165156387021339
YFL041W_SGD	-0.129253824539494
YFL044C_SGD	-0.132253711201080
YFL045C_SGD	-0.155251141552511
YFL046W_SGD	-0.140284360189573
YFL047W_SGD	-0.14889555494955
YFL048C_SGD	-0.171784601691144
YFL049W_SGD	-0.148290188558645
YFL062W_SGD	-0.247996228194248
YFR001W_SGD	-0.179337231968811
YFR002W_SGD	-0.172942817294282
YFR004W_SGD	-0.132978723404255
YFR005C_SGD	-0.169763513513514
YFR006W_SGD	-0.149801944544472
YFR008W_SGD	-0.117229129662522
YFR009W_SGD	-0.137343625232899
YFR010W_SGD	-0.13801261829653
YFR011C_SGD	-0.146699266503667
YFR013W_SGD	-0.130767332839872
YFR014C_SGD	-0.170459616242749
YFR015C_SGD	-0.13230002767783
YFR016C_SGD	-0.0134182005848959
YFR019W_SGD	-0.0877737388066318
YFR021W_SGD	-0.114427860696517
YFR024C-A_SGD	-0.0102803738317757
YFR025C_SGD	-0.134948096885813
YFR027W_SGD	-0.122681883024251
YFR028C_SGD	-0.0816921954777535
YFR030W_SGD	-0.201757737867788
YFR031C_SGD	-0.169670180210813
YFR031C-A_SGD	-0.0981697171381032
YFR033C_SGD	0.0709413369713506
YFR034C_SGD	-0.0328092959671907
YFR036W_SGD	0.115843270868825
YFR037C_SGD	-0.113030957523398
YFR039C_SGD	-0.127595318988297
YFR040W_SGD	-0.0665338645418327
YFR041C_SGD	-0.200256739409499
YFR046C_SGD	-0.0807174887892377
YFR047C_SGD	-0.139762403913347
YFR048W_SGD	-0.079664570230608
YFR049W_SGD	-0.194174757281553
YFR050C_SGD	-0.128538638102525
YFR051C_SGD	-0.095381149079985
YFR052W_SGD	-0.185724185724186
YFR053C_SGD	-0.170904543559817
YGL001C_SGD	-0.166093928980527
YGL004C_SGD	-0.097608589555881
YGL005C_SGD	-0.112472963229993
YGL006W_SGD	-0.168840082361016
YGL008C_SGD	-0.189774503237330
YGL009C_SGD	-0.138691883372734
YGL011C_SGD	-0.152121697357886
YGL012W_SGD	-0.249626307922272
YGL013C_SGD	-0.112118408880666
YGL014W_SGD	-0.0826330532212885
YGL016W_SGD	-0.190920509599856
YGL017W_SGD	-0.155555555555556
YGL018C_SGD	-0.142121524201854
YGL019W_SGD	-0.0560616678346181
YGL022W_SGD	-0.242853396275898
YGL023C_SGD	0.00866666666666667
YGL025C_SGD	-0.0229633679606342
YGL026C_SGD	-0.143358689291984
YGL028C_SGD	-0.0626545754328112
YGL029W_SGD	-0.157303370786517
YGL031C_SGD	-0.16988416988417
YGL032C_SGD	-0.189125295508274
YGL035C_SGD	-0.0220059246720271
YGL037C_SGD	-0.133689839572193
YGL038C_SGD	-0.149577804583836
YGL039W_SGD	-0.156816851960211
YGL040C_SGD	-0.147006520450504
YGL043W_SGD	-0.101583113456464
YGL047W_SGD	-0.173399014778325
YGL048C_SGD	-0.194486215538847
YGL049C_SGD	-0.0541019955654102
YGL053W_SGD	-0.180209171359614
YGL054C_SGD	-0.323684210526316
YGL055W_SGD	-0.159849906191370
YGL056C_SGD	-0.114825009830908
YGL057C_SGD	-0.205980066445183
YGL058W_SGD	-0.0372093023255814
YGL059W_SGD	-0.190403071017274
YGL060W_SGD	-0.2
YGL061C_SGD	-0.0676818950930626
YGL062W_SGD	-0.143548945001730
YGL064C_SGD	-0.235749472202674
YGL065C_SGD	-0.234856930509104
YGL066W_SGD	0.0483028720626632
YGL067W_SGD	-0.144467213114754
YGL068W_SGD	-0.2472647702407
YGL070C_SGD	-0.0163132137030995
YGL071W_SGD	-0.0195729537366548
YGL073W_SGD	0.0336345381526104
YGL075C_SGD	-0.14221331997997
YGL076C_SGD	-0.222752585521082
YGL077C_SGD	-0.21625392396233
YGL078C_SGD	-0.192293017932087
YGL079W_SGD	-0.0134099616858238
YGL080W_SGD	-0.24103299856528
YGL082W_SGD	-0.0570824524312896
YGL083W_SGD	-0.212466650497211
YGL084C_SGD	-0.272491909385113
YGL085W_SGD	-0.158361774744027
YGL086W_SGD	-0.0956887486855941
YGL087C_SGD	-0.116618075801749
YGL090W_SGD	-0.0867469879518072
YGL091C_SGD	-0.148578811369509
YGL092W_SGD	-0.110488639900405
YGL093W_SGD	-0.102317446436380
YGL094C_SGD	-0.134204485255165
YGL095C_SGD	-0.160134003350084
YGL097W_SGD	-0.0923471569046601
YGL098W_SGD	-0.133547868061142
YGL099W_SGD	-0.126433219708708
YGL101W_SGD	-0.147818343722173
YGL105W_SGD	-0.161324786324786
YGL107C_SGD	-0.158380470378089
YGL108C_SGD	-0.108345534407028
YGL110C_SGD	-0.140845070422535
YGL111W_SGD	-0.191296854803964
YGL112C_SGD	-0.189230769230769
YGL113W_SGD	-0.158340636868244
YGL115W_SGD	-0.213890596189305
YGL116W_SGD	-0.0784447476125512
YGL119W_SGD	-0.176773682124455
YGL120C_SGD	-0.145603691361189
YGL122C_SGD	-0.0342629482071713
YGL124C_SGD	-0.15206106870229
YGL125W_SGD	-0.151358344113842
YGL126W_SGD	-0.161968221424910
YGL127C_SGD	-0.175856929955291
YGL128C_SGD	-0.128428093645485
YGL129C_SGD	-0.221604447974583
YGL130W_SGD	-0.142614601018676
YGL131C_SGD	-0.120099392600773
YGL133W_SGD	-0.107761986568796
YGL134W_SGD	-0.102733270499529
YGL135W_SGD	-0.231540565177758
YGL137W_SGD	-0.112208258527828
YGL139W_SGD	-0.188524590163934
YGL140C_SGD	-0.181671766790143
YGL141W_SGD	-0.180753138075314
YGL143C_SGD	-0.137596899224806
YGL145W_SGD	-0.179578428688749
YGL147C_SGD	-0.19730010384216
YGL148W_SGD	-0.103081232492997
YGL150C_SGD	-0.0567585743106927
YGL151W_SGD	-0.184795724875022
YGL153W_SGD	-0.120741183502690
YGL155W_SGD	-0.106821787414067
YGL156W_SGD	-0.130411544628541
YGL157W_SGD	-0.173607038123167
YGL161C_SGD	-0.122762148337596
YGL162W_SGD	-0.175462645647704
YGL163C_SGD	-0.123042505592841
YGL164C_SGD	-0.128240109140518
YGL166W_SGD	0.0137659783677483
YGL167C_SGD	-0.196551724137931
YGL169W_SGD	-0.187951807228916
YGL172W_SGD	-0.0377358490566038
YGL173C_SGD	-0.155054471750697
YGL174W_SGD	-0.0858433734939759
YGL175C_SGD	-0.0930760499432463
YGL178W_SGD	-0.0844264249940377
YGL180W_SGD	-0.131409544950055
YGL181W_SGD	0.0335254059717129
YGL184C_SGD	-0.156726164562473
YGL185C_SGD	-0.149113660062565
YGL186C_SGD	-0.23403543965229
YGL187C_SGD	-0.134920634920635
YGL189C_SGD	-0.102915951972556
YGL190C_SGD	-0.0527926549349656
YGL194C_SGD	-0.118158123370982
YGL195W_SGD	-0.220176620266427
YGL197W_SGD	-0.096677559912854
YGL200C_SGD	-0.128909952606635
YGL201C_SGD	-0.0682328907048008
YGL202W_SGD	-0.1765625
YGL203C_SGD	-0.0455555555555556
YGL206C_SGD	-0.198630136986301
YGL207W_SGD	-0.122866894197952
YGL209W_SGD	-0.0406593406593407
YGL210W_SGD	-0.0876865671641791
YGL211W_SGD	-0.151308304891923
YGL212W_SGD	-0.065698041692988
YGL213C_SGD	-0.0918367346938776
YGL216W_SGD	-0.113607674829588
YGL219C_SGD	-0.156385751520417
YGL220W_SGD	-0.140350877192982
YGL221C_SGD	-0.148200423429781
YGL222C_SGD	-0.0097442143727162
YGL223C_SGD	-0.163888888888889
YGL225W_SGD	-0.281049562682216
YGL226C-A_SGD	-0.313465783664459
YGL226W_SGD	-0.161094224924012
YGL227W_SGD	-0.0438577815626996
YGL229C_SGD	-0.136009445100354
YGL231C_SGD	-0.185758513931889
YGL232W_SGD	-0.134419551934827
YGL233W_SGD	-0.195945945945946
YGL234W_SGD	-0.157578919906079
YGL237C_SGD	-0.0249804839968774
YGL238W_SGD	-0.2364
YGL240W_SGD	-0.119379844961240
YGL241W_SGD	-0.200548374461418
YGL244W_SGD	-0.0169192809305604
YGL245W_SGD	-0.170893054024256
YGL246C_SGD	-0.148222333500250
YGL247W_SGD	-0.176356589147287
YGL249W_SGD	-0.174637291778614
YGL250W_SGD	-0.0825763831544178
YGL252C_SGD	-0.158273381294964
YGL253W_SGD	-0.162251655629139
YGL254W_SGD	-0.0350877192982456
YGL255W_SGD	-0.193211488250653
YGL256W_SGD	-0.161095890410959
YGR001C_SGD	-0.109631949882537
YGR002C_SGD	-0.135731807031889
YGR004W_SGD	-0.183639398998331
YGR007W_SGD	-0.105716041794714
YGR008C_SGD	0.0143884892086331
YGR010W_SGD	-0.128707893413776
YGR012W_SGD	-0.144438587243015
YGR013W_SGD	-0.0446746519909356
YGR014W_SGD	-0.00673520028358738
YGR019W_SGD	-0.158399333055440
YGR020C_SGD	-0.159733777038270
YGR021W_SGD	-0.113537117903930
YGR024C_SGD	-0.197183098591549
YGR026W_SGD	-0.320455984800507
YGR027C_SGD	-0.238361266294227
YGR028W_SGD	-0.201896263245956
YGR030C_SGD	-0.180469715698393
YGR033C_SGD	-0.184640522875817
YGR034W_SGD	-0.219047619047619
YGR036C_SGD	-0.223255813953488
YGR037C_SGD	-0.176991150442478
YGR038W_SGD	-0.166811468288445
YGR040W_SGD	-0.189189189189189
YGR041W_SGD	-0.0625942684766214
YGR042W_SGD	-0.126007326007326
YGR043C_SGD	-0.184004810583283
YGR044C_SGD	-0.0581473968897904
YGR047C_SGD	-0.127096533730898
YGR048W_SGD	-0.166666666666667
YGR049W_SGD	-0.219026548672566
YGR052W_SGD	-0.131879543094496
YGR055W_SGD	-0.242115971515768
YGR058W_SGD	-0.109493302271404
YGR060W_SGD	-0.182242990654206
YGR061C_SGD	-0.131858138829948
YGR062C_SGD	-0.260923076923077
YGR063C_SGD	-0.0871369294605809
YGR065C_SGD	-0.204778156996587
YGR068C_SGD	-0.145567437047258
YGR071C_SGD	-0.149485714285714
YGR072W_SGD	-0.116148751910341
YGR074W_SGD	-0.157746478873239
YGR075C_SGD	-0.129911788291901
YGR076C_SGD	-0.261072261072261
YGR078C_SGD	-0.141453831041257
YGR080W_SGD	-0.141549725442343
YGR081C_SGD	-0.0945945945945946
YGR082W_SGD	-0.168327796234773
YGR083C_SGD	-0.178249678249678
YGR084C_SGD	-0.209813874788494
YGR085C_SGD	-0.129032258064516
YGR086C_SGD	-0.064516129032258
YGR087C_SGD	-0.205293276108727
YGR088W_SGD	-0.0989350738577808
YGR089W_SGD	-0.142435735356089
YGR090W_SGD	-0.190117647058824
YGR091W_SGD	-0.166333466613355
YGR092W_SGD	-0.120923913043478
YGR093W_SGD	-0.151898734177215
YGR094W_SGD	-0.175599435825106
YGR095C_SGD	-0.205032618825722
YGR096W_SGD	-0.204132748904195
YGR097W_SGD	-0.0795679567956796
YGR098C_SGD	-0.220205116114582
YGR100W_SGD	-0.153846153846154
YGR101W_SGD	-0.216934144991699
YGR102C_SGD	-0.153679653679654
YGR103W_SGD	-0.154838709677419
YGR104C_SGD	-0.122015915119363
YGR105W_SGD	-0.300518134715026
YGR106C_SGD	-0.153038259564891
YGR108W_SGD	-0.145901639344262
YGR111W_SGD	-0.15014164305949
YGR112W_SGD	-0.164613109906358
YGR116W_SGD	-0.0926349804766393
YGR117C_SGD	-0.169945583926329
YGR118W_SGD	-0.182328190743338
YGR119C_SGD	-0.0338846308995563
YGR120C_SGD	-0.151197604790419
YGR121C_SGD	-0.171982236576504
YGR122W_SGD	-0.184158415841584
YGR123C_SGD	-0.121866563825685
YGR124W_SGD	-0.123013130615066
YGR128C_SGD	-0.181363004172462
YGR129W_SGD	-0.0545112781954887
YGR130C_SGD	-0.0299036999493158
YGR132C_SGD	-0.181034482758621
YGR133W_SGD	-0.148305084745763
YGR134W_SGD	-0.149061848505907
YGR135W_SGD	-0.134069400630915
YGR136W_SGD	-0.0874785591766724
YGR138C_SGD	-0.215533980582524
YGR140W_SGD	-0.130781499202552
YGR142W_SGD	-0.0922330097087379
YGR147C_SGD	-0.205442176870748
YGR148C_SGD	-0.16580310880829
YGR149W_SGD	-0.201986754966887
YGR151C_SGD	-0.238095238095238
YGR152C_SGD	-0.138763197586727
YGR155W_SGD	-0.187475069804547
YGR156W_SGD	-0.147469879518072
YGR157W_SGD	-0.212412028150992
YGR158C_SGD	-0.0904522613065327
YGR159C_SGD	0.0972447325769854
YGR161C_SGD	-0.0370668815471394
YGR162W_SGD	-0.0351944384097328
YGR163W_SGD	-0.178861788617886
YGR165W_SGD	-0.137697516930023
YGR166W_SGD	-0.130017761989343
YGR167W_SGD	0.00351185250219491
YGR171C_SGD	-0.166666666666667
YGR173W_SGD	-0.156560088202867
YGR174C_SGD	-0.141592920353982
YGR175C_SGD	-0.197749196141479
YGR177C_SGD	-0.144638403990025
YGR179C_SGD	-0.08661800486618
YGR180C_SGD	-0.167124793842771
YGR183C_SGD	-0.127906976744186
YGR185C_SGD	-0.220661985957874
YGR186W_SGD	-0.0521394162652309
YGR187C_SGD	-0.183091545772886
YGR188C_SGD	-0.126050420168067
YGR189C_SGD	-0.0300618921308576
YGR191W_SGD	-0.212553968781136
YGR192C_SGD	-0.156171284634761
YGR193C_SGD	-0.190900098911968
YGR194C_SGD	-0.137157929442796
YGR195W_SGD	-0.154356846473029
YGR198W_SGD	-0.181229773462783
YGR200C_SGD	-0.141645885286783
YGR202C_SGD	-0.0705663881151346
YGR204W_SGD	-0.167730574510236
YGR205W_SGD	-0.156498673740053
YGR207C_SGD	-0.249607535321821
YGR208W_SGD	-0.187458745874587
YGR209C_SGD	-0.199203187250996
YGR210C_SGD	-0.184418145956607
YGR211W_SGD	-0.0935672514619883
YGR214W_SGD	-0.119904076738609
YGR215W_SGD	-0.233812949640288
YGR218W_SGD	-0.20710587395108
YGR219W_SGD	-0.149253731343284
YGR220C_SGD	-0.143396226415094
YGR222W_SGD	-0.171974522292994
YGR229C_SGD	-0.0233965308592174
YGR231C_SGD	-0.154754098360656
YGR232W_SGD	-0.165660051768766
YGR233C_SGD	-0.162504162504162
YGR234W_SGD	-0.190760059612519
YGR238C_SGD	-0.115130830489192
YGR239C_SGD	-0.0279524807826695
YGR240C_SGD	-0.125288078776451
YGR241C_SGD	-0.099893730074389
YGR243W_SGD	-0.197333333333333
YGR244C_SGD	-0.152583293095123
YGR246C_SGD	-0.0947802197802198
YGR247W_SGD	-0.134340890008396
YGR248W_SGD	-0.182385035074045
YGR250C_SGD	-0.0490890688259109
YGR251W_SGD	-0.113871635610766
YGR252W_SGD	-0.154048140043764
YGR253C_SGD	-0.115015974440895
YGR255C_SGD	-0.174311926605505
YGR256W_SGD	-0.161090458488228
YGR257C_SGD	-0.172907488986784
YGR258C_SGD	-0.0991095625241967
YGR260W_SGD	-0.223107569721116
YGR261C_SGD	-0.157209530827806
YGR263C_SGD	-0.163934426229508
YGR264C_SGD	-0.142450142450142
YGR266W_SGD	-0.148431105047749
YGR267C_SGD	-0.152085036794767
YGR268C_SGD	0
YGR269W_SGD	-0.182481751824818
YGR270W_SGD	-0.0877142027301772
YGR271C-A_SGD	-0.186085498742666
YGR271W_SGD	-0.177821782178218
YGR274C_SGD	-0.097809667673716
YGR277C_SGD	-0.180274330502939
YGR278W_SGD	-0.160750167448091
YGR279C_SGD	-0.0493119266055046
YGR280C_SGD	-0.102941176470588
YGR281W_SGD	-0.204602900093122
YGR282C_SGD	-0.0790513833992095
YGR283C_SGD	-0.194219653179191
YGR284C_SGD	-0.265529841656516
YGR285C_SGD	-0.105263157894737
YGR286C_SGD	-0.120945574491479
YGR295C_SGD	-0.238875878220141
YHL001W_SGD	-0.255131964809384
YHL002W_SGD	-0.101740294511379
YHL003C_SGD	-0.238766519823789
YHL004W_SGD	-0.132239876986161
YHL007C_SGD	-0.069466515323496
YHL008C_SGD	-0.154731457800512
YHL009C_SGD	-0.0330073349633252
YHL011C_SGD	-0.1875808538163
YHL013C_SGD	-0.0971246006389776
YHL014C_SGD	-0.184480234260615
YHL017W_SGD	-0.190067881386209
YHL018W_SGD	-0.143312101910828
YHL019C_SGD	-0.164427383237364
YHL020C_SGD	-0.0375634517766497
YHL021C_SGD	-0.115771812080537
YHL025W_SGD	-0.0354740061162079
YHL026C_SGD	-0.220072551390568
YHL027W_SGD	-0.0490630323679727
YHL028W_SGD	-0.0391432791728213
YHL029C_SGD	-0.126603934987169
YHL030W_SGD	-0.202984442798180
YHL032C_SGD	-0.150405367626503
YHL033C_SGD	-0.213776722090261
YHL034C_SGD	-0.0237762237762238
YHL036W_SGD	-0.306243460062783
YHL038C_SGD	-0.178603536110279
YHL039W_SGD	-0.207590009730782
YHL040C_SGD	-0.23661800486618
YHL048W_SGD	-0.247795823665893
YHR001W-A_SGD	-0.212121212121212
YHR003C_SGD	-0.168819188191882
YHR004C_SGD	-0.151043980453132
YHR005C_SGD	-0.134784428631226
YHR006W_SGD	-0.0927252167357708
YHR007C_SGD	-0.195965417867435
YHR008C_SGD	-0.148845166809239
YHR009C_SGD	-0.107874015748032
YHR010W_SGD	-0.240559440559441
YHR011W_SGD	-0.173524150268336
YHR012W_SGD	-0.100147275405007
YHR013C_SGD	-0.105960264900662
YHR015W_SGD	-0.142433234421365
YHR018C_SGD	-0.140017286084702
YHR021C_SGD	-0.160621761658031
YHR023W_SGD	-0.135493072534637
YHR024C_SGD	-0.135807676086040
YHR025W_SGD	-0.169668797210924
YHR026W_SGD	-0.311787072243346
YHR027C_SGD	-0.137502588527645
YHR030C_SGD	-0.111470113085622
YHR031C_SGD	-0.17713811237199
YHR034C_SGD	-0.155681818181818
YHR037W_SGD	-0.154268083647583
YHR038W_SGD	-0.234797297297297
YHR039C_SGD	-0.159325210871603
YHR040W_SGD	-0.064516129032258
YHR042W_SGD	-0.151840046363373
YHR043C_SGD	-0.177777777777778
YHR046C_SGD	-0.144512610770279
YHR047C_SGD	-0.151542649727768
YHR049W_SGD	-0.182847896440129
YHR051W_SGD	-0.133676092544987
YHR052W_SGD	-0.202959830866808
YHR053C_SGD	0.209302325581395
YHR055C_SGD	0.209302325581395
YHR057C_SGD	-0.138943248532290
YHR058C_SGD	-0.0905292479108635
YHR059W_SGD	-0.155844155844156
YHR060W_SGD	-0.121606948968512
YHR061C_SGD	-0.0434210526315790
YHR062C_SGD	-0.163957597173145
YHR063C_SGD	-0.165705296276875
YHR064C_SGD	-0.158179012345679
YHR066W_SGD	-0.124499777678968
YHR067W_SGD	-0.154777927321669
YHR068W_SGD	-0.157728706624606
YHR069C_SGD	-0.0692894891368174
YHR070W_SGD	-0.191256830601093
YHR072W_SGD	-0.166579360921949
YHR072W-A_SGD	-0.175675675675676
YHR073W_SGD	-0.101094527363184
YHR074W_SGD	-0.148498331479422
YHR077C_SGD	-0.154390934844193
YHR079C_SGD	-0.149823321554770
YHR082C_SGD	-0.00745975657636435
YHR083W_SGD	-0.188882247459653
YHR084W_SGD	-0.0726955510322768
YHR085W_SGD	-0.198102016607355
YHR086W_SGD	-0.0251113811259619
YHR087W_SGD	-0.154135338345865
YHR089C_SGD	-0.0256684491978610
YHR090C_SGD	-0.112149532710280
YHR097C_SGD	0.020845396641575
YHR098C_SGD	-0.140290106083568
YHR101C_SGD	-0.208754208754209
YHR102W_SGD	-0.0690880378997236
YHR103W_SGD	-0.0867079561696046
YHR104W_SGD	-0.201064458900059
YHR105W_SGD	-0.118721461187215
YHR106W_SGD	-0.145121951219512
YHR107C_SGD	-0.122033898305085
YHR108W_SGD	-0.131402331331685
YHR110W_SGD	-0.152995391705069
YHR111W_SGD	-0.135407136322049
YHR112C_SGD	-0.154330708661417
YHR114W_SGD	-0.0849694238815578
YHR115C_SGD	-0.0777666999002991
YHR116W_SGD	0.0626702997275204
YHR117W_SGD	-0.146021840873635
YHR118C_SGD	-0.130612244897959
YHR119W_SGD	-0.0877869605142332
YHR120W_SGD	-0.167350287120591
YHR121W_SGD	-0.213166144200627
YHR123W_SGD	-0.247126436781609
YHR127W_SGD	-0.0888888888888889
YHR129C_SGD	-0.183428869202710
YHR131C_SGD	0.00487923883874116
YHR132C_SGD	-0.121131741821397
YHR132W-A_SGD	-0.0744336569579288
YHR133C_SGD	-0.244325767690254
YHR135C_SGD	-0.0583241048357327
YHR136C_SGD	-0.0135685210312076
YHR137W_SGD	-0.162632375189107
YHR138C_SGD	-0.189473684210526
YHR140W_SGD	-0.289968652037618
YHR141C_SGD	-0.181818181818182
YHR142W_SGD	-0.298106291997557
YHR143W-A_SGD	-0.0856269113149847
YHR144C_SGD	-0.123234916559692
YHR146W_SGD	-0.147255689424364
YHR147C_SGD	-0.213084112149533
YHR149C_SGD	0.0204836415362731
YHR152W_SGD	-0.0582750582750583
YHR154W_SGD	-0.161916863314576
YHR155W_SGD	-0.181874134482228
YHR156C_SGD	-0.0632411067193676
YHR158C_SGD	-0.0833478639930253
YHR159W_SGD	0.0202360876897133
YHR161C_SGD	-0.0779467680608365
YHR162W_SGD	-0.178517397881997
YHR163W_SGD	-0.154216867469880
YHR164C_SGD	-0.144108280254777
YHR165C_SGD	-0.169221045978828
YHR166C_SGD	-0.145554202192448
YHR167W_SGD	-0.135236664162284
YHR169W_SGD	-0.176303317535545
YHR170W_SGD	-0.125143953934741
YHR172W_SGD	-0.163828808099402
YHR174W_SGD	-0.137632338787295
YHR175W_SGD	-0.148300720906282
YHR178W_SGD	-0.114176454520623
YHR179W_SGD	-0.119094488188976
YHR181W_SGD	-0.281124497991968
YHR182W_SGD	-0.1365
YHR183W_SGD	-0.155703580349709
YHR186C_SGD	-0.140390674228103
YHR187W_SGD	-0.151207115628971
YHR189W_SGD	-0.116379310344828
YHR190W_SGD	-0.216284987277354
YHR192W_SGD	-0.177162629757785
YHR193C_SGD	-0.0991325898389095
YHR194W_SGD	-0.186061801446417
YHR195W_SGD	-0.0696643445218493
YHR196W_SGD	-0.148404993065187
YHR197W_SGD	-0.222222222222222
YHR198C_SGD	-0.142593730792870
YHR199C_SGD	-0.194516971279373
YHR200W_SGD	-0.0636645962732919
YHR201C_SGD	-0.159840159840160
YHR202W_SGD	-0.129677419354839
YHR203C_SGD	-0.183194549583649
YHR204W_SGD	-0.169589238529906
YHR205W_SGD	-0.0289565651522716
YHR206W_SGD	-0.0488131059846205
YHR207C_SGD	-0.0974147620831772
YHR215W_SGD	-0.0892477688057799
YHR216W_SGD	-0.143954710877477
YIL001W_SGD	-0.194886995183401
YIL002C_SGD	-0.176854115729421
YIL004C_SGD	-0.0932944606413994
YIL005W_SGD	-0.163800163800164
YIL007C_SGD	-0.141935483870968
YIL008W_SGD	-0.167346938775510
YIL009W_SGD	-0.211211778029445
YIL010W_SGD	-0.17196261682243
YIL015W_SGD	-0.105786297479588
YIL016W_SGD	-0.203221809169765
YIL017C_SGD	-0.195739295507277
YIL019W_SGD	-0.0399757722592368
YIL020C_SGD	-0.141122913505311
YIL021W_SGD	-0.0819778789850358
YIL022W_SGD	-0.135122628412772
YIL026C_SGD	-0.169104051101025
YIL027C_SGD	-0.238356164383562
YIL030C_SGD	-0.202363793600461
YIL031W_SGD	-0.0835785756327251
YIL033C_SGD	-0.10606784519828
YIL034C_SGD	-0.0711793440334962
YIL035C_SGD	-0.194430874450415
YIL036W_SGD	-0.0228980322003578
YIL037C_SGD	-0.203949307397583
YIL038C_SGD	-0.0841439688715953
YIL039W_SGD	-0.106570512820513
YIL040W_SGD	-0.323979591836735
YIL041W_SGD	-0.113607990012484
YIL042C_SGD	-0.212312166747455
YIL044C_SGD	-0.0692579505300353
YIL045W_SGD	-0.0623624358033749
YIL046W_SGD	-0.0712708924629454
YIL047C_SGD	-0.160185967878276
YIL048W_SGD	-0.171917808219178
YIL050W_SGD	-0.162578836720392
YIL051C_SGD	-0.171830985915493
YIL052C_SGD	-0.159052453468697
YIL053W_SGD	-0.192337763878030
YIL055C_SGD	-0.102417302798982
YIL057C_SGD	-0.155092592592593
YIL061C_SGD	-0.109732201175702
YIL062C_SGD	-0.145310435931308
YIL063C_SGD	-0.104993597951344
YIL064W_SGD	-0.155172413793103
YIL065C_SGD	-0.180904522613065
YIL066C_SGD	-0.127020785219400
YIL067C_SGD	-0.169915624090777
YIL068C_SGD	-0.189568944986902
YIL069C_SGD	-0.167400881057269
YIL070C_SGD	-0.0929535232383808
YIL071C_SGD	-0.177932839075447
YIL074C_SGD	-0.155134420449537
YIL075C_SGD	-0.174268502581756
YIL076W_SGD	-0.165898617511521
YIL078W_SGD	-0.133439237490071
YIL079C_SGD	0.0470324748040314
YIL083C_SGD	-0.187664733790195
YIL084C_SGD	0.0186567164179104
YIL087C_SGD	-0.229677419354839
YIL088C_SGD	-0.264622831787011
YIL090W_SGD	-0.258358662613982
YIL091C_SGD	-0.108788853161844
YIL092W_SGD	-0.0990291262135922
YIL093C_SGD	-0.112177121771218
YIL094C_SGD	-0.169587337478802
YIL095W_SGD	-0.105263157894737
YIL096C_SGD	-0.123723041997730
YIL097W_SGD	-0.165240044659472
YIL098C_SGD	-0.140394088669951
YIL101C_SGD	-0.078735275883447
YIL103W_SGD	-0.188332567753790
YIL104C_SGD	-0.149659863945578
YIL105C_SGD	-0.081524926686217
YIL106W_SGD	-0.0739348370927318
YIL107C_SGD	-0.0963503649635036
YIL108W_SGD	-0.138904899135447
YIL110W_SGD	-0.156035846072746
YIL111W_SGD	-0.167525773195876
YIL112W_SGD	-0.0632958801498127
YIL114C_SGD	-0.115025161754134
YIL115C_SGD	-0.0743623000432339
YIL116W_SGD	-0.188619599578504
YIL117C_SGD	-0.105750165234633
YIL119C_SGD	-0.0443786982248521
YIL121W_SGD	-0.253654970760234
YIL122W_SGD	-0.0342789598108747
YIL124W_SGD	-0.194726166328600
YIL125W_SGD	-0.127262113251605
YIL126W_SGD	-0.136811594202899
YIL128W_SGD	-0.24804469273743
YIL129C_SGD	-0.185716641926439
YIL130W_SGD	-0.0661052631578947
YIL131C_SGD	-0.0807213396307428
YIL132C_SGD	-0.193029490616622
YIL133C_SGD	-0.237388724035608
YIL135C_SGD	0.0844510680576254
YIL136W_SGD	-0.0435233160621762
YIL137C_SGD	-0.174145738987238
YIL138C_SGD	-0.0396039603960396
YIL140W_SGD	-0.0822327435833541
YIL143C_SGD	-0.103357942367230
YIL144W_SGD	-0.137599093997735
YIL145C_SGD	-0.183322724379376
YIL147C_SGD	-0.134888438133874
YIL148W_SGD	-0.176656151419558
YIL149C_SGD	-0.127589063794532
YIL150C_SGD	-0.139582620595279
YIL151C_SGD	-0.153421823823479
YIL153W_SGD	-0.126594700686948
YIL154C_SGD	-0.0629453681710214
YIL155C_SGD	-0.160246533127889
YIL156W_SGD	-0.14143245693563
YIL158W_SGD	-0.117764471057884
YIL159W_SGD	-0.186803770351328
YIL160C_SGD	-0.155408836973083
YIL161W_SGD	-0.126689189189189
YIL172C_SGD	-0.0915243312922978
YIL173W_SGD	-0.112183198250354
YIR001C_SGD	-0.0656763096168882
YIR002C_SGD	-0.142432057131522
YIR003W_SGD	-0.0170454545454545
YIR004W_SGD	-0.120640904806786
YIR005W_SGD	-0.115789473684211
YIR006C_SGD	-0.0535020854307493
YIR007W_SGD	-0.134825744085474
YIR009W_SGD	-0.192307692307692
YIR010W_SGD	-0.0801673056814221
YIR011C_SGD	-0.12079701120797
YIR012W_SGD	-0.100240963855422
YIR015W_SGD	-0.136871508379888
YIR017C_SGD	-0.105831533477322
YIR018W_SGD	-0.0739523418241578
YIR021W_SGD	-0.204324324324324
YIR022W_SGD	-0.218097447795824
YIR023W_SGD	-0.061344537815126
YIR024C_SGD	-0.234647112740605
YIR026C_SGD	-0.139433551198257
YIR034C_SGD	-0.186368477103301
YIR035C_SGD	-0.191247974068071
YIR037W_SGD	-0.220140515222482
YIR038C_SGD	-0.203252032520325
YJL001W_SGD	-0.132310642377756
YJL002C_SGD	-0.157194679564692
YJL004C_SGD	-0.274509803921569
YJL005W_SGD	-0.099959855479727
YJL006C_SGD	-0.186480186480186
YJL010C_SGD	-0.173563218390805
YJL011C_SGD	-0.145985401459854
YJL013C_SGD	-0.115443425076453
YJL024C_SGD	-0.170385395537525
YJL025W_SGD	-0.160648489314665
YJL026W_SGD	-0.158927716610819
YJL029C_SGD	-0.180125669071445
YJL030W_SGD	-0.146292585170341
YJL033W_SGD	-0.164419087136929
YJL034W_SGD	-0.155386949924127
YJL035C_SGD	-0.121892542101043
YJL036W_SGD	-0.136697247706422
YJL039C_SGD	-0.206682741991044
YJL041W_SGD	0.013974737973663
YJL042W_SGD	-0.0820862349977775
YJL043W_SGD	-0.120370370370370
YJL044C_SGD	-0.187781877818778
YJL047C_SGD	-0.167408726625111
YJL048C_SGD	-0.0757575757575758
YJL050W_SGD	-0.162610619469027
YJL052W_SGD	-0.176691729323308
YJL053W_SGD	-0.117647058823529
YJL054W_SGD	-0.177704648292884
YJL055W_SGD	-0.111580726965342
YJL056C_SGD	0.0288075560802834
YJL058C_SGD	-0.0735735735735736
YJL060W_SGD	-0.195614035087719
YJL061W_SGD	-0.165347885402456
YJL062W_SGD	-0.233137166138524
YJL062W-A_SGD	-0.241228070175439
YJL063C_SGD	-0.178301093355761
YJL065C_SGD	-0.053921568627451
YJL066C_SGD	-0.122545168892380
YJL068C_SGD	-0.117647058823529
YJL069C_SGD	-0.0598967297762478
YJL071W_SGD	-0.169881556683587
YJL074C_SGD	-0.142672274344872
YJL076W_SGD	-0.0504385964912281
YJL078C_SGD	0.00533191149026926
YJL079C_SGD	-0.0331574981160512
YJL080C_SGD	-0.156176371592057
YJL081C_SGD	-0.140868140868141
YJL082W_SGD	-0.161588683351469
YJL085W_SGD	-0.173119294932326
YJL087C_SGD	-0.155978388536528
YJL088W_SGD	-0.148809523809524
YJL090C_SGD	-0.165386584741423
YJL091C_SGD	-0.293620292083013
YJL092W_SGD	-0.150822976150487
YJL095W_SGD	-0.108445430592151
YJL096W_SGD	-0.215757575757576
YJL097W_SGD	-0.381522668947819
YJL098W_SGD	-0.0564180234759561
YJL101C_SGD	-0.127128263337117
YJL102W_SGD	-0.166131025957973
YJL107C_SGD	-0.0133037694013304
YJL109C_SGD	-0.241581097493651
YJL110C_SGD	-0.0357142857142857
YJL112W_SGD	-0.0824270177447052
YJL115W_SGD	0.0267062314540059
YJL117W_SGD	-0.247176913425345
YJL121C_SGD	-0.180878552971576
[truncated: 2,144 more rows]
