# Supplementary material for: Calculation of the relative metastabilities of proteins in subcellular compartments of Saccharomyces cerevisiae
Source: BMC Syst Biol. 2009 Jul 18;3:75. doi: 10.1186/1752-0509-3-75 (PMC2734844; doi:10.1186/1752-0509-3-75)
Supplement: Additional file 2 — Amino acid compositions of reference model proteins. Overall amino acid compositions of proteins in subcellular locations of S. cerevisiae were calculated from YeastGFP localization [8] and abundance [9] data downloaded from combined with protein compositions downloaded from the Saccharomyces Genome Database . The amino acid compositions of the reference model proteins were used to calculate the properties listed in Table 3. [file 1752-0509-3-75-S2.csv]

protein	Ala	Cys	Asp	Glu	Phe	Gly	His	Ile	Lys	Leu	Met	Asn	Pro	Gln	Arg	Ser	Thr	Val	Trp	Tyr
actin	34.79	2.84	27.02	30.42	18.77	25.87	8.29	25.94	31.59	37.63	7.17	25.12	31.19	25.82	19.87	40.6	29.38	27.49	4.18	15.43
ambiguous	46.32	5.9	37.58	39.24	21.11	37.14	9.43	37.15	41.66	50.12	12.01	27.6	24.05	20.48	24.88	40.19	35.67	37.09	4.13	20.27
bud	29.45	8.05	22.09	23.58	27.62	25.21	8.64	33.61	33.57	40.42	12.14	24.09	23.51	17.49	17.03	38.53	29.72	23.44	7.94	16.43
bud.neck	41.21	10.63	56.94	78.34	34.26	35.02	21.4	60.95	79.64	83.36	16.04	60.97	33.06	41.3	37.13	89.32	50.59	41.16	8.99	24.95
cell.periphery	57.49	13.05	40.7	48.72	42.42	51.33	13.41	51.97	55.86	74.47	20.72	41.43	33.32	32.82	34.59	67.97	46.82	52.59	11.41	34.98
cytoplasm	36.07	4.17	25.99	34.59	17.14	26.72	8.45	27.01	36.95	36.48	8.49	20.7	18.68	15.3	20.25	28.83	23.91	29.58	3.89	12.92
early.Golgi	28.65	7.66	44.17	49.07	32.94	18.59	6.94	47.61	49.84	73.79	13.87	38.02	22.38	21.78	23.33	55.86	28.57	36.8	4.94	18.02
endosome	25.64	4.47	32.57	41.23	20.13	19.59	7.78	32.94	39.41	49.06	9.7	32.17	16.89	19.72	21.67	42.34	26.99	23.04	5.09	13.63
ER	25.4	2.45	10.76	14.24	11.9	13.57	4.37	15.16	14.11	22.32	6.13	10.63	9.59	9.82	7.57	21.03	19.31	16.9	2.52	7.79
ER.to.Golgi	35.76	8.53	35.21	32.53	20.27	32.94	15.85	34.88	34.05	55.53	10.36	35.63	31.14	26.47	19.23	56.08	37.33	42.5	10.43	20.3
Golgi	23.04	4.02	34.1	28.4	24.85	19.94	10.28	35.19	37.25	50.07	9.61	28.59	21.23	18.66	19.06	41.11	24.49	23.65	8.17	19.72
late.Golgi	51.27	9.5	51.01	55.97	34.76	30.91	14.18	58.09	53.38	91.13	13.22	48.59	27.97	34.44	27.94	59.89	41.05	46.74	7.62	30.28
lipid.particle	34.88	6.39	27.69	37.94	24.16	34.19	11.4	30.02	40.29	44.36	11.13	23.96	20.37	14.64	20.45	26.57	29.35	32.97	8.01	23.06
microtubule	21.03	6.83	26.93	38.23	19.92	26.2	10.74	33.7	35.07	50.28	11.12	34.7	16.42	21	25.28	41.28	31.62	24.44	4.78	17.56
mitochondrion	31.91	3.95	20.72	25.84	15.82	27.81	8.07	25.27	30.36	36.84	9.23	19.34	18.92	14.38	18.88	29.67	23.53	26.79	3.01	12.61
nuclear.periphery	40.3	7.28	47.05	57.04	39.03	34.27	12.03	59.39	63.17	90.35	13.27	58.42	29.71	38.77	28.55	78.96	47.61	40.46	6.39	23.53
nucleolus	34.29	5.26	41.51	51.56	23.13	32.09	10.47	36.87	55.14	55.56	9.26	32.92	19.3	20.63	26.72	63.83	31.72	33.84	5.09	16.24
nucleus	22.41	2.98	20.41	24.17	11.64	21.86	7.13	21.03	28.32	29.31	5.72	17.54	14.14	13.49	19.09	26.21	19.14	20.71	2.71	11.29
peroxisome	24.3	3.82	23.48	26.18	17.32	25.03	8.02	28.66	29.76	40.77	9.74	26.6	17.9	16.44	17.3	36.95	24.7	25.11	5.56	14.66
punctate.composite	33.84	2.83	32.12	43.95	15.97	19.94	9.13	26.15	32.04	43.77	7.69	22.14	19.93	26.89	20.88	40.79	26.69	24.5	4.23	14.16
spindle.pole	18.07	2.41	29.12	33.24	13.62	14.93	8.48	24.15	28.5	41.6	10.22	28.2	13.68	21.64	19.63	35.92	20.88	19.91	2.73	11.6
vacuolar.membrane	50.81	6.79	42.79	52.54	29.88	49.35	13.56	47.56	43.77	63.44	16.5	29.02	28.68	21.32	35.2	55.56	40.96	48.32	6.6	27.13
vacuole	33.35	7.97	27.91	22.79	17.77	29.59	7	21.39	22.01	33.37	6.37	24.56	16.53	14.97	10.34	48.42	29.78	28.4	7.3	19.03
