# Supplementary material for: Calculation of the relative metastabilities of proteins in subcellular compartments of Saccharomyces cerevisiae
Source: BMC Syst Biol. 2009 Jul 18;3:75. doi: 10.1186/1752-0509-3-75 (PMC2734844; doi:10.1186/1752-0509-3-75)
Supplement: Additional file 4 — Intercompartmental protein reactions. This table lists chemical reactions between residue equivalents of reference model proteins for interactions identified above. The charges of the reference model proteins were calculated at 25°C, 1 bar and pH = 7. [file 1752-0509-3-75-S4.txt]

"reactant" "product" "reaction"
"actin" "bud" "C4.9353H7.7355N1.347O1.5373S0.0213-0.0113 + 0.1804CO2 + 0.099H2O + 0.0223H2S = C5.0083H7.8732N1.367O1.5601S0.0216+0.0117 + 0.0196NH3 + 0.2623O2 + 0.023H+"
"actin" "bud.neck" "C4.9353H7.7355N1.347O1.5373S0.0213-0.0113 + 0.0839CO2 + 0.046H2O + 0.0342NH3 + 0.0081H2S + 0.0072H+ = C2.5591H3.9985N0.6985O0.7972S0.0111-0.0185 + 0.0781O2"
"actin" "cell.periphery" "C4.9353H7.7355N1.347O1.5373S0.0213-0.0113 + 0.1233CO2 + 0.0713H2O + 0.0196H2S = C2.8044H4.4041N0.7654O0.8736S0.0121+0.002 + 0.0176NH3 + 0.1832O2 + 0.0133H+"
"actin" "endosome" "C4.9353H7.7355N1.347O1.5373S0.0213-0.0113 + 0.1082CO2 + 0.0896H2O + 0.0185NH3 + 0.0079H2S + 0.0138H+ = C4.7859H7.4873N1.3063O1.4908S0.0207-0.0251 + 0.1289O2"
"actin" "vacuolar.membrane" "C4.9353H7.7355N1.347O1.5373S0.0213-0.0113 + 0.0422CO2 + 0.0561H2O + 0.0115H2S + 0.0103H+ = C3.2639H5.1017N0.8909O1.0167S0.0141-0.0216 + 0.0182NH3 + 0.0814O2"
"actin" "mitochondrion" "C4.9353H7.7355N1.347O1.5373S0.0213-0.0113 + 0.0443H2O + 1e-04NH3 + 0.0114H2S = C5.7492H9.0327N1.5692O1.7909S0.0248+0.0082 + 0.002CO2 + 0.0485O2 + 0.0195H+"
"actin" "microtubule" "C4.9353H7.7355N1.347O1.5373S0.0213-0.0113 + 0.1121CO2 + 0.0427H2O + 0.0409NH3 + 0.0148H2S = C4.6601H7.3067N1.2719O1.4516S0.0201-0.0081 + 0.123O2 + 0.0032H+"
"microtubule" "bud" "C5.0474H7.9764N1.388O1.5582S0.0361-0.0081 + 0.0684CO2 + 0.0563H2O + 0.0075H2S = C5.4246H8.593N1.4917O1.6746S0.0388+0.0117 + 0.0605NH3 + 0.1393O2 + 0.0198H+"
"microtubule" "bud.neck" "C5.0474H7.9764N1.388O1.5582S0.0361-0.0081 + 0.0033H2O + 0.0449O2 + 0.0104H+ = C2.7718H4.3662N0.7622O0.8557S0.0198-0.0185 + 0.0282CO2 + 0.0068NH3 + 0.0066H2S"
"microtubule" "cell.periphery" "C5.0474H7.9764N1.388O1.5582S0.0361-0.0081 + 0.0112CO2 + 0.0286H2O + 0.0048H2S = C3.0375H4.8072N0.8353O0.9377S0.0217+0.002 + 0.0586NH3 + 0.0602O2 + 0.0102H+"
"microtubule" "cytoplasm" "C5.0474H7.9764N1.388O1.5582S0.0361-0.0081 + 0.0096H2O + 0.0572O2 = C5.7534H9.0953N1.5821O1.7761S0.0412-0.0062 + 0.0845CO2 + 0.0337NH3 + 0.0071H2S + 0.0019H+"
"microtubule" "spindle.pole" "C5.0474H7.9764N1.388O1.5582S0.0361-0.0081 + 0.0058NH3 + 0.0701O2 + 0.0257H+ = C6.2961H9.9262N1.7314O1.9437S0.045-0.0338 + 0.0377CO2 + 0.0107H2O + 0.0044H2S"
"spindle.pole" "cytoplasm" "C5.0096H7.9378N1.3937O1.6121S0.0317-0.0338 + 0.0204H2O = C4.5778H7.2783N1.2736O1.4732S0.029-0.0062 + 0.0467CO2 + 0.0395NH3 + 0.0027H2S + 0.0129O2 + 0.0276H+"
"spindle.pole" "nuclear.periphery" "C5.0096H7.9378N1.3937O1.6121S0.0317-0.0338 + 0.031CO2 + 0.0978H2O = C2.4479H3.8812N0.681O0.7878S0.0155-0.0141 + 0.0548NH3 + 0.0065H2S + 0.1061O2 + 0.0197H+"
"ER" "cell.periphery" "C4.9114H7.7165N1.2791O1.4869S0.0349-0.0122 + 0.1472CO2 + 0.0503NH3 + 0.0059H2S = C1.46H2.2996N0.3802O0.442S0.0104+0.002 + 0.008H2O + 0.1422O2 + 0.0143H+"
"ER" "cytoplasm" "C4.9114H7.7165N1.2791O1.4869S0.0349-0.0122 + 0.0515CO2 + 0.0752NH3 = C2.7655H4.3456N0.7202O0.8373S0.0197-0.0062 + 0.027H2O + 0.0059H2S + 0.0249O2 + 0.006H+"
"ER" "early.Golgi" "C4.9114H7.7165N1.2791O1.4869S0.0349-0.0122 + 0.2237CO2 + 0.1452H2O + 0.0396NH3 + 0.0194H+ = C1.9365H3.0156N0.5043O0.5863S0.0138-0.0317 + 4e-04H2S + 0.259O2"
"ER" "nuclear.periphery" "C4.9114H7.7165N1.2791O1.4869S0.0349-0.0122 + 0.1292CO2 + 0.0505H2O + 0.0599NH3 + 0.0019H+ = C1.4788H2.313N0.3851O0.4477S0.0105-0.0141 + 0.0097H2S + 0.1181O2"
"ER" "peroxisome" "C4.9114H7.7165N1.2791O1.4869S0.0349-0.0122 + 0.1023CO2 + 0.0674NH3 = C2.856H4.4896N0.7438O0.8647S0.0203-0.0047 + 0.0151H2O + 0.0028H2S + 0.0782O2 + 0.0075H+"
"Golgi" "endosome" "C5.199H8.0493N1.354O1.5371S0.0283-0.0112 + 0.0116NH3 + 0.001H2S + 0.2047O2 + 0.0139H+ = C5.1708H7.9916N1.3466O1.5287S0.0282-0.0251 + 0.1555CO2 + 0.0499H2O"
"Golgi" "vacuole" "C5.199H8.0493N1.354O1.5371S0.0283-0.0112 + 0.0051H2S + 0.4555O2 + 0.0309H+ = C5.8364H9.0066N1.52O1.7255S0.0318-0.0421 + 0.3515CO2 + 0.1874H2O + 0.0885NH3"
"Golgi" "late.Golgi" "C5.199H8.0493N1.354O1.5371S0.0283-0.0112 + 0.0183H2O + 5e-04H2S + 0.0973O2 + 0.0202H+ = C3.1766H4.8936N0.8273O0.9392S0.0173-0.0314 + 0.1027CO2 + 0.0288NH3"
"Golgi" "early.Golgi" "C5.199H8.0493N1.354O1.5371S0.0283-0.0112 + 0.0851H2O + 0.0063H2S + 0.0336O2 + 0.0205H+ = C4.0187H6.1988N1.0466O1.1881S0.0219-0.0317 + 0.064CO2 + 0.0353NH3"
"vacuole" "bud" "C4.8475H7.3883N1.2655O1.5577S0.0334-0.0421 + 0.2682CO2 + 0.147H2O + 0.0619NH3 + 0.0102H2S = C4.4942H6.9006N1.1733O1.4442S0.031+0.0117 + 0.3842O2 + 0.0538H+"
"vacuole" "cell.periphery" "C4.8475H7.3883N1.2655O1.5577S0.0334-0.0421 + 0.2111CO2 + 0.1193H2O + 0.0639NH3 + 0.0074H2S = C2.5166H3.8595N0.657O0.8087S0.0174+0.002 + 0.3051O2 + 0.0441H+"
"vacuole" "cytoplasm" "C4.8475H7.3883N1.2655O1.5577S0.0334-0.0421 + 0.1154CO2 + 0.1003H2O + 0.0887NH3 = C4.7667H7.3003N1.2444O1.5317S0.0329-0.0062 + 0.0044H2S + 0.1878O2 + 0.0359H+"
"vacuole" "endosome" "C4.8475H7.3883N1.2655O1.5577S0.0334-0.0421 + 0.1959CO2 + 0.1376H2O + 0.1001NH3 = C4.2946H6.5579N1.1212O1.38S0.0296-0.0251 + 0.0042H2S + 0.2508O2 + 0.017H+"
"vacuole" "late.Golgi" "C4.8475H7.3883N1.2655O1.5577S0.0334-0.0421 + 0.2488CO2 + 0.2058H2O + 0.0597NH3 = C2.6383H4.0128N0.6888O0.8478S0.0182-0.0314 + 0.0046H2S + 0.3582O2 + 0.0107H+"
"nucleus" "actin" "C4.9617H7.9288N1.3937O1.5241S0.0256+0.01 + 0.0388O2 + 0.0213H+ = C3.5864H5.7126N1.0074O1.1017S0.0185-0.0113 + 0.0264CO2 + 0.0116H2O + 0.0467NH3 + 0.0043H2S"
"nucleus" "microtubule" "C4.9617H7.9288N1.3937O1.5241S0.0256+0.01 + 0.0857CO2 + 0.031H2O + 0.0105H2S + 0.0182H+ = C3.3864H5.3966N0.9512O1.0402S0.0175-0.0081 + 0.0058NH3 + 0.0842O2"
"nucleus" "spindle.pole" "C4.9617H7.9288N1.3937O1.5241S0.0256+0.01 + 0.048CO2 + 0.0203H2O + 0.0061H2S + 0.0438H+ = C4.2242H6.7081N1.1866O1.2976S0.0218-0.0338 + 0.0141O2"
"nucleus" "bud" "C4.9617H7.9288N1.3937O1.5241S0.0256+0.01 + 0.154CO2 + 0.0874H2O + 0.018H2S = C3.6395H5.8203N1.0223O1.118S0.0188+0.0117 + 0.0663NH3 + 0.2235O2 + 0.0017H+"
"nucleus" "bud.neck" "C4.9617H7.9288N1.3937O1.5241S0.0256+0.01 + 0.0575CO2 + 0.0344H2O + 0.0038H2S + 0.0286H+ = C1.8597H2.9495N0.5224O0.5713S0.0096-0.0185 + 0.0125NH3 + 0.0393O2"
"nucleus" "cytoplasm" "C4.9617H7.9288N1.3937O1.5241S0.0256+0.01 + 0.0012CO2 + 0.0407H2O + 0.0034H2S + 0.0163H+ = C3.8602H6.1546N1.0843O1.1858S0.0199-0.0062 + 0.0395NH3 + 0.027O2"
"nucleus" "nucleolus" "C4.9617H7.9288N1.3937O1.5241S0.0256+0.01 + 0.0388H2O + 0.0314O2 + 0.0272H+ = C2.7807H4.4208N0.7811O0.8542S0.0144-0.0171 + 0.0218CO2 + 0.0388NH3 + 0.0017H2S"
"nuclear.periphery" "bud.neck" "C5.0406H7.9759N1.339O1.5597S0.0252-0.0141 + 0.0422NH3 + 0.0043H2S + 0.081O2 + 0.0044H+ = C4.5412H7.1799N1.2063O1.4052S0.0227-0.0185 + 0.0214CO2 + 0.0838H2O"
"nuclear.periphery" "cytoplasm" "C5.0406H7.9759N1.339O1.5597S0.0252-0.0141 + 0.0153NH3 + 0.0038H2S + 0.0932O2 = C9.4263H14.9357N2.504O2.9167S0.0471-0.0062 + 0.0777CO2 + 0.0775H2O + 0.0079H+"
"nuclear.periphery" "nucleus" "C5.0406H7.9759N1.339O1.5597S0.0252-0.0141 + 0.0547NH3 + 4e-04H2S + 0.1202O2 = C12.1161H19.2156N3.2185O3.749S0.0606+0.01 + 0.0789CO2 + 0.1182H2O + 0.0241H+"
"nuclear.periphery" "nucleolus" "C5.0406H7.9759N1.339O1.5597S0.0252-0.0141 + 0.0159NH3 + 0.1516O2 + 0.003H+ = C6.7902H10.7462N1.8037O2.1011S0.0339-0.0171 + 0.1007CO2 + 0.0793H2O + 0.0012H2S"
"peroxisome" "cell.periphery" "C5.0137H7.8903N1.3464O1.5202S0.0321-0.0047 + 0.0449CO2 + 0.0071H2O + 0.0088H2S = C2.5631H4.0381N0.6883O0.7771S0.0164+0.002 + 0.017NH3 + 0.0641O2 + 0.0068H+"
"peroxisome" "cytoplasm" "C5.0137H7.8903N1.3464O1.5202S0.0321-0.0047 + 0.0078NH3 + 0.0533O2 + 0.0015H+ = C4.8548H7.6386N1.3038O1.472S0.0311-0.0062 + 0.0508CO2 + 0.0119H2O + 0.0031H2S"
"peroxisome" "lipid.particle" "C5.0137H7.8903N1.3464O1.5202S0.0321-0.0047 + 0.1143CO2 + 0.0291H2O + 0.0028H2S + 0.0034H+ = C4.2191H6.6357N1.1331O1.2793S0.027-0.0081 + 0.0056NH3 + 0.14O2"
"peroxisome" "mitochondrion" "C5.0137H7.8903N1.3464O1.5202S0.0321-0.0047 + 7e-04NH3 + 6e-04H2S + 0.0706O2 = C5.2544H8.2824N1.4111O1.5932S0.0337+0.0082 + 0.0804CO2 + 0.02H2O + 0.0129H+"
"mitochondrion" "cell.periphery" "C4.9333H7.8665N1.3471O1.4806S0.0327+0.0082 + 0.1253CO2 + 0.027H2O + 0.0082H2S + 0.0061H+ = C2.4064H3.8353N0.6571O0.7222S0.016+0.002 + 0.0177NH3 + 0.1347O2"
"mitochondrion" "cytoplasm" "C4.9333H7.8665N1.3471O1.4806S0.0327+0.0082 + 0.0296CO2 + 0.0081H2O + 0.0071NH3 + 0.0144H+ = C4.5581H7.2544N1.2447O1.368S0.0302-0.0062 + 0.0037H2S + 0.0173O2"
"mitochondrion" "nucleus" "C4.9333H7.8665N1.3471O1.4806S0.0327+0.0082 + 0.0284CO2 + 0.0466NH3 + 0.0097O2 = C5.8587H9.3425N1.5998O1.7583S0.0388+0.01 + 0.0326H2O + 0.0071H2S + 0.0018H+"
