# Supplementary material for: Calculation of the relative metastabilities of proteins in subcellular compartments of Saccharomyces cerevisiae
Source: BMC Syst Biol. 2009 Jul 18;3:75. doi: 10.1186/1752-0509-3-75 (PMC2734844; doi:10.1186/1752-0509-3-75)
Supplement: Additional file 5 — Abundance data for model proteins for compartments. For the up to 50 most abundant model proteins in each compartment are listed the ORF name, sequence length, average nominal oxidation state of carbon (Eqn. 6), computed standard molal Gibbs energy at 25°C and 1 bar of the ionized protein and charge at pH = 7 and calculated and experimental logarithm of activity. This file also identifies the outlying points labeled with letters in Fig. 3. [file 1752-0509-3-75-S5.csv]

location	name	length	formula	Z.C	G.kcal.mol.	Z	calc.loga	expt.loga	outlier
actin	YCR088W	592	C2878H4488N768O971S6	-0.08	-26375.561	-45.585	-3.691	-4.912	f
actin	YDR129C	642	C3197H5113N877O974S11	-0.16	-25021.973	-16.909	-3.936	-4.149
actin	YDR388W	482	C2363H3653N623O729S10	-0.129	-18697.329	-4.696	-3.34	-3.53
actin	YGR080W	332	C1639H2615N443O520S7	-0.142	-13723.541	-4.705	-3.84	-4.527	e
actin	YHR114W	633	C3107H4924N862O1023S14	-0.085	-27519.89	-9.22	-4.473	-3.959
actin	YIL034C	287	C1433H2219N387O471S7	-0.071	-12351.195	-21.384	-4.452	-3.864
actin	YIL062C	154	C757H1217N209O237S3	-0.145	-6189.847	-2.928	-3.486	-4.209	g
actin	YIL095W	810	C3990H6403N1157O1234S22	-0.105	-31463.151	32.696	-5.256	-4.574	b
actin	YIR003W	679	C3168H5127N927O1132S14	-0.017	-31788.104	-38.48	-4.436	-5.041
actin	YKL007W	268	C1374H2123N365O428S3	-0.121	-10930.994	-9.511	-4.32	-4.053
actin	YKL013C	171	C894H1415N237O265S6	-0.181	-6800.84	-5.594	-3.546	-3.739
actin	YLR206W	613	C3076H4799N943O1027S12	0.035	-27802.177	-11.459	-5.355	-4.4	a
actin	YLR370C	178	C938H1433N243O265S7	-0.171	-6338.298	1.178	-3.933	-4.411
actin	YLR429W	651	C3215H5080N874O1022S7	-0.124	-26859.448	-11.764	-4.091	-4.232
actin	YMR092C	615	C2985H4654N804O940S15	-0.111	-23822.853	-15.015	-4.278	-3.649	d
actin	YMR109W	1219	C6077H9620N1716O1826S30	-0.125	-45940.709	34.056	-4.834	-4.336
actin	YNL020C	638	C3146H5024N870O975S23	-0.133	-25359.807	9.294	-4.284	-4.504
actin	YNL138W	526	C2542H4007N679O818S11	-0.123	-21547.243	-7.712	-3.773	-3.752
actin	YNR035C	342	C1789H2811N475O523S7	-0.182	-12927.238	-2.232	-4.474	-3.567	c
actin	YOR181W	633	C2989H4668N856O916S10	-0.083	-22332.419	8.066	-4.352	-3.761
actin	YOR367W	200	C1025H1618N270O302S6	-0.187	-7691.811	4.187	-3.456	-4.496	h
actin	YPR171W	576	C2822H4660N822O890S10	-0.14	-23560.701	35.526	-4.964	-4.847
ambiguous	YAR027W	235	C1256H1935N305O345S9	-0.248	-8164.107	-5.379	-5.377	-5.605
ambiguous	YAR028W	234	C1197H1848N292O355S14	-0.195	-9059.321	-8.566	-4.098	-5.568	g
ambiguous	YBR072W	214	C1065H1651N289O334S	-0.107	-8632.988	-4.722	-4.295	-4.548
ambiguous	YBR256C	238	C1154H1850N310O365S9	-0.149	-9666.305	-7.77	-3.741	-4.97	i
ambiguous	YBR286W	537	C2713H4114N700O826S12	-0.125	-20793.766	-21.663	-4.633	-5.157
ambiguous	YCR021C	332	C1714H2582N418O470S15	-0.209	-10705.761	-11.554	-4.764	-4.941
ambiguous	YDL171C	2145	C10565H16770N2900O3191S82	-0.144	-81218.794	-19.815	-5.15	-4.557
ambiguous	YDR202C	351	C1770H2841N479O534S20	-0.167	-13969.241	-3.743	-4.652	-5.377
ambiguous	YDR261C	562	C2876H4347N735O873S10	-0.131	-21358.739	-15.253	-5.793	-5.451
ambiguous	YDR502C	384	C1880H2964N498O583S12	-0.149	-15116.809	-10.658	-4.012	-4.491
ambiguous	YER070W	888	C4425H6912N1186O1345S41	-0.132	-34200.318	-12.037	-5.036	-3.366	d
ambiguous	YFR021W	500	C2412H3828N650O779S22	-0.114	-20502.35	-12.205	-4.562	-5.64	e
ambiguous	YFR039C	510	C2649H4079N679O834S18	-0.128	-21906.036	-38.066	-5.371	-5.332
ambiguous	YGL021W	760	C3780H6099N1079O1172S21	-0.126	-30258.043	32.865	-6.022	-5.493
ambiguous	YGL028C	542	C2426H3851N633O890S10	-0.063	-24022.906	-24.905	-4.407	-4.479
ambiguous	YGL053W	237	C1243H1893N307O366S8	-0.18	-9060.377	-8.812	-5.184	-5.736
ambiguous	YGR068C	586	C2899H4630N800O884S20	-0.146	-22515.961	5.224	-5.199	-5.539
ambiguous	YHL048W	381	C2155H3234N514O562S17	-0.248	-12972.294	3.982	-6.418	-5.346	a
ambiguous	YHR025W	357	C1721H2748N462O520S15	-0.17	-13119.72	-6.964	-3.928	-3.867
ambiguous	YHR115C	416	C2006H3186N574O636S18	-0.078	-16218.962	-3.166	-5.131	-5.388
ambiguous	YHR129C	384	C1919H3046N500O577S20	-0.183	-14957.486	-5.17	-4.217	-5.635	f
ambiguous	YIL065C	155	C796H1267N217O231S5	-0.181	-5839.901	4.964	-4.812	-5.451
ambiguous	YJL034W	682	C3295H5280N874O1063S10	-0.155	-28806.699	-33.249	-3.596	-3.306
ambiguous	YJR011C	261	C1372H2186N354O401S13	-0.216	-10439.966	-2.74	-4.925	-5.425
ambiguous	YJR085C	105	C520H803N127O141S5	-0.25	-3339.641	4.124	-2.669	-5.511	l
ambiguous	YLL038C	247	C1227H2013N361O389S7	-0.112	-10372.437	6.276	-5.4	-5.541
ambiguous	YLR020C	538	C2834H4361N757O800S19	-0.159	-19493.662	4.375	-5.608	-5.621
ambiguous	YLR260W	687	C3399H5386N940O1076S29	-0.105	-27928.245	-3.91	-5.565	-5.588
ambiguous	YLR262C	215	C1076H1715N289O343S7	-0.138	-9181.302	-2.061	-4.66	-4.946
ambiguous	YLR326W	240	C1228H1916N350O343S11	-0.129	-8126.165	12.513	-5.472	-5.651
ambiguous	YLR380W	408	C2147H3303N573O629S8	-0.144	-15406.392	-6.268	-6.089	-4.851	b
ambiguous	YLR405W	367	C1855H2948N508O531S26	-0.167	-13126.348	3.488	-4.976	-5.303
ambiguous	YLR433C	553	C2820H4422N746O839S25	-0.162	-21383.901	-4.26	-5.04	-4.986
ambiguous	YLR454W	2628	C13720H21522N3588O3977S97	-0.19	-100011.052	13.903	-6.195	-5.7
ambiguous	YML029W	838	C4358H6728N1136O1313S19	-0.151	-32778.726	-35.481	-6.111	-5.557
ambiguous	YMR202W	222	C1143H1725N279O323S11	-0.192	-7775.999	-6.336	-4.09	-5.412	h
ambiguous	YMR214W	377	C1836H2884N510O552S19	-0.115	-14233.204	0.527	-3.531	-4.916	j
ambiguous	YNL031C	136	C676H1146N216O189S	-0.175	-4658.489	22.193	-5.667	-3.439	c
ambiguous	YNL131W	152	C733H1156N190O256S2	-0.095	-7160.615	-19.969	-3.05	-5.013	k
ambiguous	YNR048W	393	C2030H3145N523O580S12	-0.193	-14062.753	2.301	-5.276	-5.179
ambiguous	YOL031C	421	C2135H3388N586O662S13	-0.131	-17257.094	-13.026	-5.253	-5.449
ambiguous	YOR084W	387	C1941H3063N555O567S15	-0.121	-13812.606	4.135	-5.408	-5.462
ambiguous	YOR085W	350	C1846H2847N437O492S14	-0.284	-11342.898	4.466	-5.119	-5.228
ambiguous	YOR152C	256	C1380H2077N321O398S5	-0.223	-9627.755	-7.026	-5.842	-5.557
ambiguous	YOR154W	587	C2988H4716N806O934S18	-0.132	-24370.258	-16.236	-5.606	-5.321
ambiguous	YOR171C	624	C3086H4900N826O954S25	-0.15	-24711.659	-6.319	-4.844	-5.38
ambiguous	YPL175W	452	C2317H3645N613O661S18	-0.193	-15974.958	-0.57	-5.48	-5.663
ambiguous	YPL241C	268	C1354H2146N364O427S11	-0.131	-11035.575	-0.768	-5.864	-5.621
ambiguous	YPR097W	1073	C5474H8642N1444O1695S39	-0.154	-44985.949	-22.203	-5.211	-5.345
ambiguous	YPR139C	300	C1532H2500N402O428S13	-0.269	-10876.129	19.932	-4.499	-5.012
bud	YAL029C	1471	C7619H12047N2019O2242S48	-0.185	-57193.126	2.81	-6.499	-4.822	e
bud	YBL085W	980	C4745H7518N1362O1565S19	-0.056	-41032.063	19.445	-6.082	-5.149
bud	YBR054W	344	C1800H2786N440O476S16	-0.268	-11137.88	11.319	-5.445	-4.876
bud	YBR069C	619	C3148H4854N800O876S26	-0.206	-20514.213	2.635	-5.655	-5.464
bud	YBR130C	425	C2017H3320N592O702S10	-0.059	-19784.842	4.766	-4.796	-5.162
bud	YBR200W	551	C2734H4316N738O860S10	-0.132	-22388.092	6.429	-5.53	-4.354	l
bud	YBR260C	666	C3289H5294N898O1025S25	-0.152	-27071.602	5.403	-5.273	-4.99
bud	YCL024W	1037	C5126H8293N1443O1618S14	-0.137	-42435.332	10.838	-6.042	-5.435
bud	YDR033W	320	C1693H2556N410O431S20	-0.25	-9358.51	14.108	-6.154	-2.906	i
bud	YDR164C	724	C3773H5923N1011O1101S13	-0.175	-27367.034	-0.437	-6.679	-5.361	b
bud	YDR166C	971	C5009H7890N1322O1537S28	-0.159	-39815.402	-12.582	-6.624	-4.635	c
bud	YDR309C	383	C1853H2939N545O613S6	-0.036	-15966.768	12.066	-6.031	-5.113
bud	YDR507C	1142	C5686H9265N1637O1793S19	-0.128	-47580.758	25.787	-6.27	-5.299
bud	YER114C	1040	C5001H7968N1442O1666S23	-0.053	-44242.923	9.31	-5.772	-5.329
bud	YER149C	420	C2105H3329N583O692S9	-0.085	-18605.708	-12.935	-5.784	-4.273	k
bud	YFR016C	1233	C5813H9383N1627O2197S15	-0.013	-64251.959	-159.282	-4.312	-5.319
bud	YGR041W	547	C2652H4161N755O847S18	-0.063	-21708.185	-3.852	-5.383	-5.187
bud	YGR191W	603	C3011H4690N766O853S23	-0.213	-20317.242	0.389	-5.154	-5.329
bud	YGR238C	882	C4395H7010N1232O1379S25	-0.115	-36068.599	5.786	-5.978	-5.496
bud	YGR241C	568	C2823H4476N792O892S17	-0.1	-23550.967	-3.689	-5.383	-4.334
bud	YHR149C	734	C3515H5428N1012O1215S17	0.02	-32449.341	-35.337	-5.266	-4.976
bud	YHR158C	1164	C5735H9052N1590O1878S24	-0.083	-49887.15	-44.804	-5.73	-5.036
bud	YHR161C	637	C3156H4928N890O992S14	-0.078	-25630.254	-2.317	-5.474	-5.372
bud	YIL068C	805	C4199H6619N1075O1269S30	-0.19	-33290.001	-31.227	-6.055	-5.133
bud	YJL085W	623	C3177H5076N850O969S19	-0.173	-25478.65	0.627	-5.793	-4.535	j
bud	YKL046C	449	C2227H3294N574O674S21	-0.082	-16478.681	-19.982	-4.597	-4.755
bud	YKL079W	656	C3211H5220N898O1051S18	-0.121	-28391.657	-2.699	-5.591	-4.883
bud	YKR090W	706	C3409H5360N974O1160S28	-0.018	-31172.213	-24.678	-5.495	-5.049
bud	YLL028W	586	C2975H4555N725O796S33	-0.243	-18273.701	-2.508	-4.835	-4.999
bud	YLR131C	770	C3755H5995N1107O1203S23	-0.059	-31306.818	7.51	-5.882	-5.435
bud	YLR166C	871	C4516H7197N1173O1363S19	-0.202	-35514.551	-10.49	-6.356	-4.797	f
bud	YLR313C	661	C3247H5314N906O1020S20	-0.159	-27051.287	11.507	-5.536	-5.339
bud	YLR414C	263	C1355H2091N327O365S14	-0.26	-8401.876	5.021	-5.473	-4.946
bud	YMR058W	636	C3243H4885N833O997S27	-0.104	-25010.481	-47.756	-5.667	-5.145
bud	YMR163C	705	C3642H5787N987O1073S28	-0.171	-27022.865	16.99	-6.802	-5.299	a
bud	YMR192W	720	C3630H5798N972O1138S27	-0.152	-30515.701	-22.836	-5.343	-4.863
bud	YMR295C	197	C963H1498N282O306S8	-0.025	-8022.15	-0.546	-4.391	-4.133
bud	YNL272C	759	C3629H5862N1026O1263S18	-0.061	-35026.482	-29.215	-5.111	-4.046
bud	YNL278W	1060	C5186H8084N1484O1633S29	-0.059	-41394.81	18.098	-5.964	-5.026
bud	YNR049C	210	C1004H1571N307O326S6	0.014	-8301.546	12.71	-5.519	-5.026
bud	YOL112W	492	C2555H3944N676O768S21	-0.132	-19519.28	-9.866	-6.206	-4.928	h
bud	YOR008C	378	C1643H2572N458O630S14	0.055	-17137.237	-16.716	-3.825	-5.344	n
bud	YOR057W	395	C2002H3143N523O631S7	-0.149	-16602.826	-3.376	-5.661	-5.039
bud	YOR273C	659	C3345H5190N848O938S29	-0.213	-22461.837	3.616	-5.413	-3.836	m
bud	YOR304C-A	76	C362H596N102O134S3	-0.044	-4021.377	-6.984	-2.818	-5.349	o
bud	YOR326W	1574	C8081H12846N2152O2447S43	-0.174	-63722.96	-17.794	-6.337	-4.529	g
bud	YPL032C	825	C4021H6395N1143O1293S22	-0.084	-33958.068	7.924	-5.576	-4.828
bud	YPL204W	494	C2545H3969N729O749S18	-0.097	-18648.175	15.119	-6.507	-4.153	d
bud	YPL249C	894	C4439H7017N1219O1477S22	-0.082	-40189.786	-62.294	-5.408	-4.878
bud	YPR124W	406	C1909H3013N509O621S44	-0.082	-17180.174	-5.498	-2.783	-5.094	p
bud.neck	YER124C	573	C2831H4466N744O884S29	-0.144	-23047.424	-8.569	-3.574	-3.627
bud.neck	YHR023W	1928	C9816H15861N2719O3145S42	-0.135	-85637.411	-17.497	-4.594	-3.785	c
bud.neck	YIL159W	1375	C7002H11244N1874O2116S41	-0.187	-55087.082	5.999	-4.073	-4.702
bud.neck	YJR092W	1447	C7148H11203N1969O2421S32	-0.055	-65465.794	-101.793	-4.69	-3.911	a
bud.neck	YKL048C	640	C3176H5076N880O989S23	-0.13	-25416.326	5.521	-4.521	-4.942
bud.neck	YMR032W	669	C3302H5287N963O1054S27	-0.071	-27995.584	13.322	-4.498	-4.825
bud.neck	YOR264W	430	C2094H3420N580O677S17	-0.139	-18093.616	-0.811	-4.085	-4.151
bud.neck	YPL116W	697	C3508H5449N985O1067S22	-0.09	-26549.64	-1.465	-4.644	-3.47	b
bud.neck	YPL158C	758	C3623H5856N1058O1248S20	-0.04	-34105.562	-3.325	-4.935	-4.739
bud.neck	YPL242C	1495	C7776H12296N2080O2279S45	-0.181	-57218.174	32.516	-4.641	-4.67
bud.neck	YPR188C	163	C817H1272N208O274S4	-0.113	-7543.223	-18.768	-2.498	-4.062	d
cell.periphery	YBL029C-A	94	C507H760N136O136S7	-0.13	-3078.312	3.082	-5.256	-5.103
cell.periphery	YBL086C	466	C2269H3577N649O735S9	-0.063	-19076.33	9.093	-5.331	-5.504
cell.periphery	YBR016W	128	C623H911N189O207S8	0.138	-5377.919	-0.009	-4.649	-4.856
cell.periphery	YBR043C	689	C3491H5452N914O1017S25	-0.179	-24996.77	1.601	-4.748	-5.656	d
cell.periphery	YDL012C	107	C528H774N146O174S7	0.049	-4474.798	-2.204	-4.667	-4.749
cell.periphery	YDR011W	1501	C7643H11751N1959O2211S72	-0.171	-54132.248	3.354	-4.893	-4.988
cell.periphery	YDR034W-B	51	C252H389N79O68S11	0.024	-1446.181	2.028	-6.101	-5.167	a
cell.periphery	YDR038C	1091	C5359H8437N1421O1630S45	-0.154	-41512.37	-25.652	-4.338	-5.319	e
cell.periphery	YDR039C	1091	C5362H8440N1422O1628S45	-0.154	-41424.275	-25.652	-4.326	-5.296	f
cell.periphery	YDR040C	1091	C5368H8436N1420O1626S46	-0.155	-41290.588	-26.443	-4.316	-5.264	g
cell.periphery	YDR210W	75	C372H551N99O119S8	0	-3089.35	-3.353	-3.692	-3.984
cell.periphery	YER020W	449	C2207H3501N621O704S14	-0.092	-18521.873	-2.704	-4.708	-4.442
cell.periphery	YER145C	404	C2099H3255N539O567S19	-0.222	-13401.51	5.429	-4.077	-4.179
cell.periphery	YGL108C	140	C683H1165N215O218S5	-0.108	-6112.339	17.261	-4.584	-4.716
cell.periphery	YGR281W	1477	C7517H11913N1967O2169S68	-0.205	-54826.652	3.116	-4.508	-4.544
cell.periphery	YHR005C	472	C2389H3810N664O731S17	-0.135	-19173.151	1.133	-4.649	-4.105
cell.periphery	YHR146W	465	C2241H3654N616O733S5	-0.147	-20021.921	0.276	-3.977	-4.626	h
cell.periphery	YHR147C	214	C1070H1755N303O304S5	-0.213	-7649.77	13.562	-3.971	-4.347
cell.periphery	YIL009W	694	C3532H5588N930O998S28	-0.211	-24670.763	18.103	-4.31	-4.293
cell.periphery	YIL147C	1220	C5916H9501N1633O1871S31	-0.135	-48825.162	0.688	-4.905	-5.285
cell.periphery	YKR003W	448	C2328H3631N619O680S13	-0.167	-17071.195	5.023	-4.82	-4.695
cell.periphery	YLL010C	427	C2058H3274N590O714S7	-0.03	-19319.942	-19.057	-5.346	-4.352	b
cell.periphery	YLR138W	985	C4832H7663N1329O1492S35	-0.129	-38348.248	-22.058	-4.61	-4.931
cell.periphery	YLR219W	728	C3456H5470N1026O1172S12	-0.007	-30867.849	13.363	-5.798	-5.984
cell.periphery	YLR407W	229	C1113H1790N320O367S5	-0.077	-9804.69	3.318	-4.921	-4.605
cell.periphery	YLR413W	675	C3236H5218N806O1012S34	-0.219	-26535.585	-14.703	-3.69	-4.47	j
cell.periphery	YML072C	1545	C7608H12054N2042O2370S32	-0.148	-61765.712	-2.49	-4.704	-4.47
cell.periphery	YMR212C	782	C3936H6307N1065O1230S30	-0.15	-32641.265	0.781	-4.951	-4.879
cell.periphery	YNL087W	1178	C5990H9511N1549O1778S26	-0.21	-45360.937	10.708	-4.778	-4.682
cell.periphery	YOR043W	486	C2431H3816N676O770S16	-0.089	-19885.047	-9.107	-5.323	-4.846
cell.periphery	YOR086C	1186	C6013H9553N1575O1802S26	-0.195	-46452.103	-1.116	-4.646	-4.313
cell.periphery	YOR094W	183	C932H1500N246O268S8	-0.225	-7015.454	7.038	-3.092	-5.008	k
cell.periphery	YOR104W	282	C1402H2136N392O449S13	-0.026	-11461.051	-3.279	-5.249	-5.103
cell.periphery	YOR153W	1511	C7716H11845N2001O2222S70	-0.163	-53920.291	5.983	-5.09	-3.478	c
cell.periphery	YOR233W	800	C3923H6269N1175O1232S15	-0.064	-31185.418	28.479	-6.099	-5.946
cell.periphery	YPL058C	1511	C7730H11843N2019O2219S78	-0.154	-53660.292	-8.963	-5.101	-5.225
cell.periphery	YPR138C	489	C2464H3720N614O684S25	-0.187	-15797.133	-4.569	-3.959	-4.52
cell.periphery	YPR156C	622	C3114H4797N777O876S29	-0.211	-20830.802	-0.893	-3.91	-4.661	i
cytoplasm	YAL005C	642	C3056H4905N839O994S11	-0.124	-26720.096	-20.595	-5.166	-4.225
cytoplasm	YAL038W	500	C2414H3906N660O737S18	-0.172	-19111.439	1.367	-4.852	-4.191
cytoplasm	YBL027W	189	C940H1597N327O262S	-0.096	-6392.314	32.708	-6.868	-4.303	b
cytoplasm	YBR084C-A	189	C940H1597N327O262S	-0.096	-6392.314	32.708	-6.868	-4.665	c
cytoplasm	YBR121C	667	C3374H5315N911O1012S18	-0.155	-25844.686	-12.719	-4.763	-4.662
cytoplasm	YBR196C	554	C2770H4258N726O828S10	-0.146	-20581.778	-8.187	-4.718	-4.693
cytoplasm	YDL055C	361	C1794H2880N460O524S9	-0.242	-13325.471	-3.542	-3.549	-4.668	k
cytoplasm	YDL082W	199	C993H1644N324O275S	-0.121	-6614.063	26.406	-6.009	-4.531	f
cytoplasm	YDL229W	613	C2931H4754N804O933S13	-0.154	-24932.659	-11.592	-4.959	-4.425
cytoplasm	YDR012W	362	C1734H2839N523O495S4	-0.157	-11932.265	34.965	-5.759	-4.476	g
cytoplasm	YDR172W	685	C3357H5279N933O1067S24	-0.089	-28643.88	-2.049	-5.102	-4.758
cytoplasm	YDR382W	110	C476H758N124O173S2	-0.076	-5018.331	-14.989	-3.068	-3.875
cytoplasm	YER091C	767	C3879H6094N1024O1150S12	-0.18	-28921.18	-5.981	-4.692	-4.233
cytoplasm	YER131W	119	C581H981N197O158S6	-0.107	-3766.926	23.11	-6.591	-3.953	d
cytoplasm	YER165W	577	C2835H4428N784O890S19	-0.091	-23580.428	-8.29	-4.88	-4.358
cytoplasm	YER177W	267	C1308H2066N356O441S8	-0.076	-12016.228	-16.496	-5.477	-4.456
cytoplasm	YGL031C	155	C777H1311N249O215S	-0.17	-5382.777	33.192	-5.57	-4.262	h
cytoplasm	YGL076C	244	C1257H2030N354O342S2	-0.223	-8316.415	24.345	-4.066	-4.651
cytoplasm	YGL135W	217	C1097H1795N299O312S10	-0.232	-8091.577	16.001	-3.544	-4.232
cytoplasm	YGL253W	486	C2416H3787N633O731S17	-0.162	-18831.92	-11.715	-4.264	-4.598
cytoplasm	YGR027C	108	C537H907N159O149S2	-0.238	-3808.041	16.276	-3.973	-4.147
cytoplasm	YGR214W	252	C1251H1947N339O387S3	-0.12	-9714.615	-17.511	-4.998	-4.683
cytoplasm	YGR240C	987	C4773H7580N1328O1473S26	-0.125	-37481.685	-12.135	-5.748	-4.702
cytoplasm	YGR264C	751	C3861H5951N1023O1146S20	-0.142	-28487.531	-8.307	-5.121	-4.726
cytoplasm	YGR285C	433	C2166H3427N611O679S4	-0.105	-17782.259	2.678	-5.436	-4.719
cytoplasm	YHL033C	256	C1263H2068N358O358S4	-0.214	-9071.436	25.206	-4.079	-4.278
cytoplasm	YHR203C	261	C1321H2144N390O362S4	-0.183	-8628.703	22.942	-5	-4.646
cytoplasm	YKL060C	359	C1767H2736N470O540S13	-0.125	-13728.543	-11.02	-4.65	-3.646
cytoplasm	YKL081W	412	C2126H3265N547O609S9	-0.183	-14988.27	1.349	-3.883	-4.646
cytoplasm	YKL152C	247	C1246H1975N339O365S2	-0.18	-9178.801	3.369	-4.177	-4.42
cytoplasm	YKL182W	2051	C10330H16134N2680O3062S57	-0.18	-76693.334	-34.795	-5.063	-4.692
cytoplasm	YKR059W	395	C1983H3178N532O609S15	-0.168	-16060.53	-12.74	-4.39	-4.63
cytoplasm	YLL045C	256	C1265H2073N355O358S4	-0.225	-9085.004	25.205	-3.95	-4.751
cytoplasm	YLR180W	382	C1857H2925N495O578S12	-0.14	-14942.307	-14.435	-4.718	-4.642
cytoplasm	YLR249W	1044	C5137H8232N1400O1566S40	-0.16	-40704.476	-19.121	-5.011	-3.715	j
cytoplasm	YLR333C	108	C536H905N159O148S2	-0.239	-3777.021	16.276	-3.867	-4.446
cytoplasm	YML026C	146	C748H1222N238O212S3	-0.104	-5131.82	12.669	-6.196	-4.606	e
cytoplasm	YML063W	255	C1279H2113N373O371S5	-0.189	-9550.21	20.58	-4.685	-4.626
cytoplasm	YMR186W	705	C3619H5752N922O1144S13	-0.186	-31058.645	-41.58	-4.06	-4.534
cytoplasm	YMR205C	959	C4608H7321N1283O1425S35	-0.12	-36409.677	-6.624	-5.754	-4.7
cytoplasm	YNL209W	613	C2934H4761N805O933S11	-0.156	-24894.18	-10.552	-4.972	-4.638
cytoplasm	YNL255C	153	C700H1108N220O229S26	0.089	-5863.146	3.818	-8.269	-4.67	a
cytoplasm	YOL039W	106	C464H742N116O171S2	-0.103	-5014.467	-16.989	-2.844	-4.024	l
cytoplasm	YOR133W	842	C4166H6638N1124O1239S31	-0.174	-31719.718	-9.718	-4.573	-4.738
cytoplasm	YOR167C	67	C325H565N105O99S2	-0.148	-2655.825	5.007	-5.352	-4.68
cytoplasm	YPL081W	197	C992H1627N301O288S2	-0.145	-7203.152	13.393	-5.455	-4.63
cytoplasm	YPL160W	1090	C5612H8660N1442O1658S40	-0.167	-41931.339	-20.705	-4.519	-4.456
cytoplasm	YPL220W	217	C1097H1795N299O312S10	-0.232	-8091.577	16.001	-3.544	-4.591
cytoplasm	YPL240C	709	C3641H5798N928O1151S13	-0.188	-31279.166	-37.593	-4.099	-4.007
cytoplasm	YPR035W	370	C1849H2817N513O556S18	-0.07	-13728.117	-6.254	-5.462	-4.116	i
early.Golgi	YBL102W	215	C1112H1710N284O302S12	-0.207	-6957.745	4.859	-3.741	-4.812	b
early.Golgi	YDR100W	143	C756H1137N165O201S4	-0.307	-4596.419	-5.992	-2.401	-3.6	c
early.Golgi	YDR137W	663	C3346H5300N886O1046S20	-0.152	-27448.542	-12.066	-4.077	-4.487
early.Golgi	YGL223C	417	C2160H3418N568O673S7	-0.164	-17415.318	-14.207	-4.8	-3.917	a
early.Golgi	YJL004C	203	C1122H1700N266O294S3	-0.275	-6489.83	-1.808	-4.834	-4.881
early.Golgi	YKL004W	401	C2133H3143N487O565S17	-0.243	-12303.112	-6.503	-4.076	-3.637
early.Golgi	YPL051W	198	C1018H1628N272O303S8	-0.187	-7908.351	-1.793	-3.277	-3.974
early.Golgi	YPL195W	932	C4754H7626N1240O1480S34	-0.185	-39814.845	-33.807	-3.794	-3.127
early.Golgi	YPR105C	861	C4417H7019N1175O1342S19	-0.175	-34763.286	-13.351	-4.328	-4.048
endosome	YAL002W	1274	C6547H10276N1678O1947S41	-0.193	-48619.903	-27.194	-5.324	-4.565
endosome	YBR097W	1454	C7496H11808N1948O2215S53	-0.191	-55332.874	-8.767	-5.51	-4.986
endosome	YBR131W	704	C3598H5526N958O1120S19	-0.104	-28395.357	-21.266	-5.592	-3.974	a
endosome	YDL113C	640	C3166H5059N893O1027S15	-0.093	-27544.871	-2.507	-5.251	-4.878
endosome	YDR323C	515	C2602H4201N753O778S30	-0.125	-19882.475	11.928	-5.492	-4.546	c
endosome	YDR456W	633	C3217H4989N779O927S23	-0.234	-22646.707	-23.576	-3.952	-4.715
endosome	YGL079W	218	C1044H1640N284O382S5	-0.013	-10740.253	-24.713	-4.789	-4.219
endosome	YGR206W	101	C535H830N144O158S5	-0.135	-3988.561	1.946	-4.878	-4.555
endosome	YHL002W	452	C2241H3569N631O710S14	-0.102	-18885.187	-5.133	-4.683	-4.878
endosome	YIL173W	1549	C7773H11952N2050O2411S54	-0.112	-60681.27	-50.592	-5.619	-4.928
endosome	YJL036W	423	C2180H3441N591O678S7	-0.137	-17738.477	-5.043	-5.132	-4.778
endosome	YJR044C	140	C737H1115N165O191S10	-0.296	-4328.773	-2.68	-2.6	-4.062	h
endosome	YKL061W	113	C592H942N158O195S4	-0.118	-5506.299	-7.058	-3.985	-4.338
endosome	YKR035W-A	204	C978H1639N291O327S12	-0.09	-9634.027	-0.036	-3.017	-4.044	g
endosome	YLR025W	240	C1146H1887N325O403S10	-0.075	-11842.148	-18.631	-3.284	-3.917
endosome	YLR073C	200	C1020H1616N276O309S5	-0.157	-7834.328	7.006	-5.153	-4.855
endosome	YLR148W	918	C4875H7710N1252O1403S34	-0.222	-35657.191	-3.512	-4.783	-4.126
endosome	YLR181C	330	C1633H2598N420O553S11	-0.129	-15517.783	-30.674	-3.749	-3.788
endosome	YLR240W	875	C4568H7227N1203O1320S25	-0.203	-32824.685	3.06	-5.18	-4.398
endosome	YLR360W	439	C2302H3667N605O664S13	-0.216	-16673.162	10.801	-4.919	-4.402
endosome	YLR408C	122	C643H1040N176O191S8	-0.177	-5099.5	1.205	-4.141	-4.761
endosome	YMR004W	511	C2650H4179N723O811S16	-0.134	-20922.42	-13.179	-5.346	-4.087	d
endosome	YMR171C	550	C2775H4193N739O882S16	-0.065	-22436.582	-36.014	-5.237	-4.615
endosome	YMR231W	1029	C5278H8341N1375O1585S33	-0.186	-40284.39	-21.554	-5.146	-4.352
endosome	YNL086W	102	C499H820N144O158S3	-0.132	-4269.64	-1.914	-3.733	-5.141	f
endosome	YNL265C	298	C1520H2500N414O477S9	-0.188	-13123.24	-5.551	-4.14	-3.754
endosome	YNR006W	622	C3082H4934N864O1013S21	-0.089	-27245.841	-22.2	-5.437	-5.196
endosome	YOR069W	675	C3349H5309N925O1096S13	-0.094	-29512.179	-24.12	-5.014	-3.645	e
endosome	YOR132W	551	C2761H4387N793O883S12	-0.079	-23305.388	-1.363	-5.573	-3.563	b
endosome	YPR173C	437	C2119H3390N574O682S11	-0.133	-18368.683	-11.802	-3.966	-3.703
ER	YAL007C	215	C1092H1728N270O329S5	-0.229	-8440.367	-5.031	-4.57	-4.397
ER	YBR002C	286	C1455H2324N404O427S12	-0.161	-10697.196	1.52	-5.633	-4.864
ER	YBR067C	210	C893H1431N233O327S2	-0.083	-8873.533	-10.917	-4.856	-4.265
ER	YBR106W	188	C937H1516N248O271S17	-0.209	-7299.143	5.22	-3.145	-4.026
ER	YBR159W	347	C1746H2821N467O498S12	-0.229	-12394.913	14.257	-5.024	-4.194
ER	YBR171W	206	C1096H1733N285O319S7	-0.206	-8208.073	0.059	-4.868	-4.923
ER	YCL025C	633	C3186H4893N815O889S26	-0.194	-20909.774	-2.242	-4.915	-4.492
ER	YDL015C	310	C1756H2591N421O434S7	-0.254	-9006.158	15.674	-5.535	-4.444	k
ER	YDL092W	146	C723H1169N205O221S5	-0.141	-5798.866	12.303	-5.407	-4.914
ER	YDL095W	817	C4268H6447N1067O1186S31	-0.19	-27685.328	-7.991	-5.447	-4.199	l
ER	YDL100C	354	C1727H2739N461O547S20	-0.129	-14689.794	-16.562	-4.529	-4.579
ER	YDL128W	411	C2062H3250N500O570S15	-0.281	-13714.986	-10.012	-3.794	-4.926	q
ER	YDR055W	444	C1990H3271N537O675S8	-0.148	-18215.571	9.119	-5.341	-4.748
ER	YDR062W	561	C2831H4458N760O817S28	-0.172	-19986.503	5.52	-5.641	-4.08	h
ER	YDR221W	702	C3508H5490N940O1136S28	-0.097	-30250.55	-39.823	-5.857	-4.827	e
ER	YDR294C	589	C2962H4622N778O848S27	-0.182	-20726.145	4.448	-5.106	-4.699
ER	YDR297W	349	C1900H2841N477O493S15	-0.207	-11111.814	3.742	-4.742	-4.082
ER	YEL002C	430	C2249H3420N576O667S6	-0.154	-16190.814	-7.437	-6.126	-4.643	b
ER	YEL027W	160	C754H1217N183O201S9	-0.329	-4730.505	1.702	-2.479	-4.89	r
ER	YER072W	129	C667H1054N176O167S5	-0.273	-3692.59	10.03	-4.132	-4.734
ER	YGR175C	496	C2488H3930N658O710S22	-0.198	-17663.203	-5.207	-4.492	-4.001
ER	YHR007C	530	C2776H4282N720O767S22	-0.196	-18299.832	7.539	-5.253	-3.952	n
ER	YHR042W	691	C3451H5347N893O1055S17	-0.152	-26884.178	-23.044	-5.192	-4.148	o
ER	YHR190W	444	C2358H3680N598O669S19	-0.216	-16569.156	-11.989	-5.056	-4.783
ER	YIR004W	432	C2122H3404N574O700S13	-0.121	-19574.379	-16.466	-4.678	-4.864
ER	YJL002C	476	C2481H3705N613O729S9	-0.157	-17419.121	-18.036	-5.718	-4.741	f
ER	YJL192C	234	C1216H1901N315O344S5	-0.212	-8382.172	7.131	-5.026	-4.748
ER	YJR117W	453	C2452H3741N579O655S16	-0.27	-15212.347	2.097	-4.819	-4.524
ER	YJR131W	549	C2854H4318N734O842S21	-0.137	-20515.567	-17.49	-5.882	-4.9	d
ER	YKL096W-A	92	C380H623N101O138S3	-0.1	-3872.642	-4.994	-3.162	-2.615
ER	YKL154W	244	C1204H1973N315O372S5	-0.228	-9813.936	0.959	-4.855	-4.9
ER	YLR056W	365	C1990H2971N501O525S13	-0.197	-11568.645	1.589	-5.716	-4.258	g
ER	YLR110C	133	C564H921N147O198S4	-0.135	-5218.749	-4.925	-4.79	-3.618	p
ER	YLR378C	480	C2453H3890N602O661S17	-0.297	-15834.047	10.86	-4.063	-4.422
ER	YLR390W-A	238	C951H1569N269O386S10	0.032	-10855.979	-2.139	-6.535	-4.193	a
ER	YML012W	211	C1067H1705N303O327S3	-0.127	-8304.172	-4.775	-5.962	-4.103	c
ER	YML013W	584	C3000H4723N787O900S17	-0.176	-22891.148	-18.787	-5.533	-4.716
ER	YML048W	403	C2083H3251N543O603S10	-0.19	-15084.569	-0.554	-4.936	-4.486
ER	YML125C	312	C1602H2489N409O474S7	-0.187	-11849.722	-8.428	-4.998	-4.354
ER	YMR015C	538	C2808H4353N705O778S28	-0.223	-18812.306	3.733	-4.892	-4.424
ER	YMR149W	286	C1466H2308N358O407S6	-0.278	-9759.846	-0.594	-4.307	-4.89
ER	YMR296C	558	C2793H4380N720O841S22	-0.177	-21209.342	-8.381	-5.394	-4.466
ER	YNL181W	407	C2085H3357N567O605S15	-0.2	-15433.584	13.933	-5.281	-4.674
ER	YNL258C	754	C3939H6152N1020O1217S25	-0.154	-32025.304	-39.908	-5.579	-4.864
ER	YNR021W	404	C2131H3333N573O608S12	-0.176	-15101.399	13.547	-5.581	-4.274	j
ER	YOR198C	470	C2394H3987N685O761S3	-0.169	-21334.252	12.622	-5.392	-4.293	m
ER	YOR254C	663	C3396H5293N873O1030S16	-0.171	-26148.634	-23.014	-5.616	-4.569	i
ER	YPL094C	274	C1438H2258N382O387S8	-0.224	-9236.97	19.289	-4.884	-4.599
ER	YPL210C	640	C3292H5324N902O970S15	-0.197	-25154.12	27.736	-5.59	-4.745
ER.to.Golgi	YDL195W	1273	C6129H9608N1656O1959S27	-0.109	-50551.919	-23.065	-4.022	-4.084
ER.to.Golgi	YHR098C	929	C4619H7248N1230O1414S41	-0.14	-35980.128	-12.79	-3.468	-3.262
ER.to.Golgi	YLR208W	297	C1485H2274N400O449S4	-0.113	-10879.761	-10.883	-3.381	-3.018
ER.to.Golgi	YNL049C	876	C4397H6925N1173O1350S35	-0.145	-34578.932	-24.229	-3.358	-4.113	a
ER.to.Golgi	YPL085W	2195	C10547H16632N2924O3507S37	-0.073	-93410.205	-68.247	-4.597	-4.795
Golgi	YBR015C	597	C3071H4715N775O921S17	-0.167	-23233.489	-7.371	-3.846	-3.536
Golgi	YCR043C	127	C684H1002N160O191S8	-0.181	-4435.607	-4.853	-3.289	-3.736
Golgi	YDR245W	393	C2123H3189N561O606S15	-0.124	-14379.207	-1.58	-4.913	-3.566	a
Golgi	YDR503C	274	C1446H2259N367O385S20	-0.241	-8912.115	5.25	-3.592	-4.887	c
Golgi	YGL005C	279	C1387H2212N366O473S6	-0.112	-13008.369	-18.752	-4.252	-4.23
Golgi	YGL038C	480	C2487H3843N657O737S13	-0.15	-18370.567	1	-4.265	-3.386
Golgi	YJL183W	422	C2178H3378N572O621S9	-0.185	-15000.735	5.183	-3.864	-3.822
Golgi	YJR031C	1408	C7150H11377N1833O2194S41	-0.197	-57234.833	-57.765	-4.034	-3.895
Golgi	YJR075W	396	C2115H3260N566O591S7	-0.173	-14004.403	2.279	-4.371	-3.509
Golgi	YKL063C	167	C826H1362N242O264S3	-0.123	-7356.248	8.126	-3.347	-4.023
Golgi	YLR039C	1056	C5504H8727N1401O1617S39	-0.22	-41470.928	-14.275	-3.84	-5.468	b
Golgi	YLR268W	214	C1145H1759N283O332S8	-0.201	-8375.966	0.047	-3.271	-4.766	d
Golgi	YNL041C	839	C4330H6939N1129O1339S23	-0.191	-35838.252	-23.26	-3.846	-4.128
Golgi	YPL050C	395	C2095H3206N550O592S12	-0.166	-14350.786	-3.467	-3.776	-4.152
late.Golgi	YBL010C	280	C1422H2257N399O465S8	-0.08	-12498.873	-13.536	-5.089	-4.846
late.Golgi	YBR023C	1165	C5904H9173N1549O1755S52	-0.154	-43702.473	-7.733	-4.902	-4.788
late.Golgi	YBR254C	175	C881H1346N240O263S6	-0.1	-6536.216	-0.577	-3.995	-4.888	i
late.Golgi	YCR094W	391	C2045H3153N525O592S13	-0.18	-14483.029	1.476	-4.549	-5.197
late.Golgi	YDR153C	411	C2044H3263N605O674S7	-0.042	-18127.474	-3.397	-5.548	-4.059	b
late.Golgi	YDR170C	2009	C9950H15696N2680O3246S65	-0.104	-86506.069	-123.505	-5.265	-4.402	c
late.Golgi	YDR246W	219	C1101H1737N297O338S10	-0.136	-8846.834	4.064	-4.059	-4.471
late.Golgi	YDR407C	1289	C6672H10548N1704O1972S46	-0.21	-49776.498	1.744	-4.949	-5.554
late.Golgi	YDR472W	283	C1399H2186N388O433S11	-0.096	-10908.845	0.412	-4.976	-4.045	d
late.Golgi	YEL048C	152	C789H1254N190O237S5	-0.253	-6249.012	-8.987	-2.659	-4.03	l
late.Golgi	YGL083W	804	C4123H6500N1044O1223S23	-0.212	-30875.3	4.888	-4.549	-4.797
late.Golgi	YGL206C	1653	C8468H13340N2176O2530S35	-0.199	-64801.786	-54.771	-4.359	-3.509	h
late.Golgi	YGR167W	233	C1139H1773N317O412S	0.004	-11716.018	-30.748	-4.176	-4.424
late.Golgi	YGR247W	239	C1191H1867N329O349S11	-0.134	-8520.943	0.561	-4.399	-4.785
late.Golgi	YHL017W	532	C2799H4232N670O819S26	-0.19	-20048.952	-29.788	-4.247	-3.803
late.Golgi	YHR108W	585	C2831H4550N788O894S13	-0.131	-23576.792	-4.995	-4.302	-4.611
late.Golgi	YIL044C	298	C1415H2266N410O462S7	-0.069	-11883.696	11.595	-5.781	-4.239	a
late.Golgi	YJL044C	458	C2439H3815N641O703S14	-0.188	-17478.502	-9.689	-4.542	-4.491
late.Golgi	YJL099W	746	C3865H6077N1001O1133S42	-0.187	-28688.567	-12.435	-4.428	-4.895
late.Golgi	YJL207C	2014	C10419H16396N2606O3101S66	-0.215	-78995.714	-39.636	-4.748	-5.49	e
late.Golgi	YKL135C	726	C3632H5890N954O1108S38	-0.203	-29546.872	-22.497	-3.728	-4.537	j
late.Golgi	YKR027W	765	C3965H6242N1020O1162S39	-0.197	-29178.64	-13.828	-4.606	-4.562
late.Golgi	YKR068C	193	C985H1560N254O299S12	-0.179	-7808.555	-7.058	-3.657	-4.592	k
late.Golgi	YLR330W	671	C3151H5050N868O1135S12	-0.048	-32016.337	-68.621	-4.586	-5.732	f
late.Golgi	YML037C	340	C1647H2603N465O547S11	-0.056	-14748.358	-1.323	-4.819	-5.056
late.Golgi	YMR218C	1102	C5833H9125N1481O1686S36	-0.212	-42381.378	-15.217	-4.485	-5.332	g
late.Golgi	YMR237W	724	C3674H5801N959O1115S25	-0.175	-28534.094	-21.927	-4.524	-4.428
late.Golgi	YOR299W	746	C3775H5947N1001O1145S36	-0.154	-29314.525	-22.771	-4.599	-4.651
late.Golgi	YPL259C	475	C2421H3856N636O722S14	-0.197	-18436.502	6.617	-4.4	-4.322
lipid.particle	YBR041W	669	C3541H5428N906O982S23	-0.198	-23254.089	6.983	-4.18	-3.616
lipid.particle	YBR042C	397	C2111H3306N532O570S8	-0.262	-13335.822	14.654	-3.634	-4.54
lipid.particle	YCL005W	256	C1317H2054N346O369S12	-0.193	-8670.014	2.281	-4.458	-5.67	a
lipid.particle	YDR275W	235	C1184H1885N307O361S12	-0.184	-9388.306	-7.708	-3.967	-4.879
lipid.particle	YGL098W	245	C1243H1969N333O396S6	-0.134	-10669.81	-6.749	-4.277	-4.872
lipid.particle	YHR072W	731	C3818H5762N970O1078S30	-0.167	-25208.15	-8.757	-4.68	-4.503
lipid.particle	YKL179C	679	C3361H5465N953O1115S14	-0.104	-31059.661	-8.162	-5.333	-4.42
lipid.particle	YKR046C	283	C1398H2225N367O438S2	-0.175	-11339.015	1.37	-4.741	-4.509
lipid.particle	YKR089C	910	C4524H7212N1266O1399S31	-0.122	-35921.348	4.959	-5.842	-5.553
lipid.particle	YLL012W	573	C3036H4616N788O861S18	-0.163	-20470.135	-7.19	-4.56	-3.953
lipid.particle	YML008C	383	C1940H2958N516O590S15	-0.103	-15037.989	-8.456	-4.433	-3.113	b
lipid.particle	YMR148W	148	C762H1187N183O207S5	-0.281	-4913.957	2.946	-2.402	-4.879	c
lipid.particle	YMR246W	694	C3492H5502N906O1016S26	-0.2	-25422.334	-6.155	-4.02	-3.349
lipid.particle	YNL231C	351	C1862H2913N487O523S7	-0.211	-12766.515	2.009	-3.725	-3.656
lipid.particle	YOR081C	749	C3789H5953N1025O1120S29	-0.153	-27866.942	15.802	-5.208	-5.29
lipid.particle	YOR246C	330	C1714H2647N447O466S16	-0.2	-10775.842	4.981	-4.021	-4.858
lipid.particle	YPL232W	290	C1445H2319N415O463S6	-0.094	-12533.881	-12.207	-4.651	-5.19
microtubule	YBL031W	338	C1624H2643N511O527S8	-0.025	-13715.877	27.227	-4.957	-4.204	a
microtubule	YBL063W	1111	C5445H8827N1561O1780S36	-0.094	-48062.97	-5.904	-4.143	-4.87	b
microtubule	YDR254W	458	C2398H3753N631O675S14	-0.201	-16552.92	7.882	-3.273	-3.843
microtubule	YER016W	344	C1669H2625N471O547S10	-0.059	-14480.467	-11.377	-3.302	-3.065
microtubule	YGL216W	805	C3961H6433N1137O1253S33	-0.114	-33060.915	-1.697	-4.015	-3.758
microtubule	YMR168C	608	C3235H5008N828O931S30	-0.186	-22997.307	-7.498	-3.931	-3.347
microtubule	YMR198W	594	C3012H4897N849O952S26	-0.131	-25955.049	-7.153	-3.54	-4.63	d
microtubule	YOL116W	382	C1858H2923N551O614S8	-0.014	-16140.977	-3.081	-4.168	-3.934
microtubule	YOR058C	885	C4474H7300N1252O1389S24	-0.16	-36945.409	17.227	-4.025	-3.88
microtubule	YPL209C	367	C1930H3084N538O540S15	-0.187	-13433.483	23.824	-3.715	-4.452	c
mitochondrion	YBL022C	1133	C5598H8984N1524O1782S30	-0.141	-47678.999	-26.364	-5.178	-4.689
mitochondrion	YBL045C	457	C2233H3545N613O689S7	-0.141	-17685.589	-0.125	-4.773	-4.565
mitochondrion	YBL099W	545	C2603H4245N737O789S4	-0.172	-20123.148	6.536	-4.502	-4.232
mitochondrion	YBR039W	311	C1506H2473N421O466S13	-0.167	-12518.787	9.283	-4.156	-4.402
mitochondrion	YBR084W	975	C4734H7653N1303O1406S28	-0.185	-35816.367	12.278	-4.586	-4.793
mitochondrion	YBR227C	520	C2565H4197N709O787S12	-0.184	-20881.387	1.594	-4.553	-4.813
mitochondrion	YBR263W	490	C2393H3783N653O713S18	-0.151	-17977.583	7.19	-4.493	-4.602
mitochondrion	YCL009C	309	C1477H2408N428O463S13	-0.116	-11903.747	-4.197	-5.153	-4.652
mitochondrion	YCL064C	360	C1752H2812N474O519S15	-0.184	-13164.824	8.231	-4.256	-4.287
mitochondrion	YDL067C	59	C319H497N85O82S4	-0.219	-1971.339	4.09	-3.568	-4.3	o
mitochondrion	YDL178W	530	C2654H4163N701O804S16	-0.158	-20737.43	-8.123	-4.503	-4.793
mitochondrion	YDR232W	548	C2628H4153N741O797S15	-0.116	-19841.251	0.983	-4.853	-4.496
mitochondrion	YDR298C	212	C1020H1684N280O305S2	-0.225	-7938.712	9.254	-3.685	-4.34	n
mitochondrion	YDR377W	101	C523H801N145O133S2	-0.184	-2852.878	10.578	-4.712	-4.686
mitochondrion	YER073W	520	C2540H4016N682O754S14	-0.171	-18914.316	4.509	-4.386	-4.483
mitochondrion	YER086W	576	C2853H4546N792O838S15	-0.163	-20790.253	6.578	-5.038	-4.775
mitochondrion	YER178W	420	C2055H3226N558O614S24	-0.134	-15642.286	3.421	-4.258	-3.85
mitochondrion	YFL018C	499	C2396H3884N664O723S14	-0.174	-18800.844	3.228	-3.901	-4.459	k
mitochondrion	YGR084C	339	C1773H2813N477O499S6	-0.21	-12152.426	11.832	-5.421	-4.646	e
mitochondrion	YHR024C	482	C2371H3719N639O720S20	-0.136	-18418.206	-6.199	-4.482	-4.353
mitochondrion	YHR037W	575	C2917H4474N758O858S17	-0.154	-21246.333	-1.446	-4.84	-4.615
mitochondrion	YHR051W	148	C778H1214N214O232S2	-0.134	-5791.634	-1.868	-5.664	-4.753	c
mitochondrion	YIL051C	145	C710H1134N194O210S5	-0.172	-5342.871	4.246	-3.837	-3.625
mitochondrion	YIL094C	371	C1769H2885N493O543S10	-0.17	-14111.26	2.166	-4.175	-4.569
mitochondrion	YIL125W	1014	C5139H7953N1403O1526S19	-0.127	-37272.78	-1.875	-5.944	-4.695	a
mitochondrion	YJR016C	585	C2765H4419N757O846S33	-0.141	-22031.661	2.733	-3.857	-3.617
mitochondrion	YJR121W	511	C2443H3953N661O745S9	-0.189	-19230.065	-8.33	-3.939	-3.636
mitochondrion	YKL040C	256	C1292H2067N335O410S10	-0.172	-11132.102	-14.505	-4.18	-4.797	i
mitochondrion	YKL085W	334	C1584H2579N437O480S7	-0.186	-12407.038	2.799	-3.707	-4.402	m
mitochondrion	YKL192C	125	C606H977N169O199S4	-0.106	-5375.864	-4.946	-4.386	-4.069
mitochondrion	YMR083W	375	C1814H2885N485O531S12	-0.19	-13198.553	5.579	-4.015	-4.786	j
mitochondrion	YMR089C	825	C4146H6606N1154O1249S21	-0.146	-32320.782	1.1	-5.053	-4.79
mitochondrion	YMR108W	687	C3334H5297N923O991S24	-0.149	-25090.272	5.501	-4.372	-4.347
mitochondrion	YMR189W	1034	C5091H8092N1384O1522S44	-0.159	-38302.223	-1.317	-5.178	-4.771
mitochondrion	YNL063W	314	C1622H2575N449O445S12	-0.194	-10332.391	15.641	-5.9	-4.73	b
mitochondrion	YNL121C	617	C3123H4908N818O981S16	-0.147	-26393.152	-12.947	-4.531	-4.194
mitochondrion	YNR018W	224	C1134H1805N313O331S7	-0.168	-8312.181	8.343	-4.877	-4.771
mitochondrion	YOR065W	309	C1527H2348N416O450S10	-0.118	-10828.304	2.589	-5.001	-4.249	h
mitochondrion	YOR108W	604	C2977H4696N824O908S20	-0.124	-23019.99	-3.946	-5.166	-4.391	f
mitochondrion	YOR136W	369	C1767H2854N486O538S7	-0.173	-13527.58	4.566	-4.748	-4.216
mitochondrion	YOR142W	329	C1566H2524N418O467S11	-0.201	-11999.087	3.477	-3.37	-4.586	p
mitochondrion	YOR176W	393	C2017H3147N531O586S12	-0.177	-14528.745	8.509	-5.083	-4.494	g
mitochondrion	YOR187W	437	C2102H3411N599O639S21	-0.14	-16607.222	-4.666	-4.253	-4.083
mitochondrion	YOR374W	519	C2544H4009N675O766S13	-0.167	-19397.696	-2.464	-4.414	-4.504
mitochondrion	YPL078C	244	C1192H1962N326O365S7	-0.201	-9772.906	5.14	-3.888	-4.74	l
mitochondrion	YPL215W	335	C1776H2753N473O504S9	-0.173	-12296.207	12.417	-5.631	-4.698	d
mitochondrion	YPL252C	172	C818H1313N229O264S11	-0.093	-6912.89	-5.634	-4.726	-4.68
mitochondrion	YPR024W	747	C3600H5769N997O1122S25	-0.134	-29294.741	-1.262	-4.735	-4.547
mitochondrion	YPR125W	454	C2337H3794N638O683S13	-0.209	-17699.635	14.568	-5.006	-4.797
mitochondrion	YPR191W	368	C1823H2908N480O554S2	-0.195	-14225.188	1.184	-4.477	-4.298
nuclear.periphery	YAR002W	539	C2564H4082N730O857S6	-0.065	-22853.446	13.554	-5.333	-4.472	d
nuclear.periphery	YBL079W	1502	C7624H11946N1980O2301S41	-0.173	-58331.145	-19.989	-4.889	-4.94
nuclear.periphery	YDL042C	562	C2839H4491N757O829S24	-0.181	-20711.265	9.183	-4.385	-4.608
nuclear.periphery	YDL088C	528	C2523H3927N761O845S11	0.027	-22064.174	2.186	-6.036	-4.696	a
nuclear.periphery	YDL116W	726	C3766H5920N962O1149S18	-0.186	-29694.507	-43.807	-4.416	-4.2
nuclear.periphery	YDL207W	538	C2756H4450N776O821S15	-0.163	-21310.387	9.863	-4.606	-5.116
nuclear.periphery	YDR159W	1301	C6622H10525N1831O2033S39	-0.134	-52568.724	23.488	-5.549	-5.603
nuclear.periphery	YDR458C	663	C3374H5418N928O1053S17	-0.146	-27892.607	2.714	-5.001	-5.037
nuclear.periphery	YEL017W	337	C1710H2620N434O537S12	-0.129	-13735.655	-11.919	-4.673	-5.02
nuclear.periphery	YER105C	1391	C7027H11053N1853O2127S35	-0.167	-53477.793	-12.645	-5.209	-4.488	f
nuclear.periphery	YFR002W	839	C4302H6848N1156O1298S20	-0.173	-33579.211	-3.811	-4.666	-3.943	h
nuclear.periphery	YGL086W	749	C3804H6139N1077O1251S21	-0.096	-35001.118	-16.596	-4.816	-5.317
nuclear.periphery	YGL092W	1317	C6426H10102N1738O2056S33	-0.11	-53601.636	-16.47	-5.121	-4.468	g
nuclear.periphery	YGL172W	472	C2120H3356N606O720S9	-0.038	-19265.2	-3.58	-4.189	-4.456
nuclear.periphery	YGL247W	197	C1032H1615N281O287S8	-0.176	-6805.443	2.237	-4.503	-6.037	i
nuclear.periphery	YGR119C	541	C2479H3949N731O828S8	-0.034	-22104.55	13.243	-4.673	-4.165
nuclear.periphery	YGR202C	424	C2154H3429N627O690S8	-0.071	-18238.97	6.528	-5.784	-4.649	b
nuclear.periphery	YHL020C	404	C1970H3170N574O676S11	-0.038	-18951.263	-17.331	-4.791	-5.026
nuclear.periphery	YHR133C	291	C1498H2295N367O405S9	-0.244	-9372.672	5.196	-3.259	-4.855	k
nuclear.periphery	YIL115C	1460	C6939H10851N1845O2376S24	-0.074	-64115.668	-76.202	-5.048	-5.044
nuclear.periphery	YIL149C	1679	C8449H13931N2391O2797S43	-0.128	-78890.79	-20.705	-5.245	-4.691
nuclear.periphery	YJL039C	1683	C8709H13600N2188O2575S43	-0.207	-64523.165	-41.615	-4.769	-4.732
nuclear.periphery	YJL041W	823	C3721H5757N1049O1329S2	0.014	-36143.226	-2.675	-5.052	-4.753
nuclear.periphery	YJL048C	396	C1980H3086N556O622S12	-0.076	-15923.437	4.455	-5.383	-5.006
nuclear.periphery	YJL061W	713	C3665H5792N962O1128S22	-0.165	-29423.734	-18.377	-4.689	-4.157
nuclear.periphery	YJR042W	744	C3818H5943N951O1167S33	-0.181	-30427.815	-49.099	-3.864	-4.235
nuclear.periphery	YKL068W	959	C4263H6632N1266O1493S15	0.043	-39533.122	16.443	-5.561	-5.58
nuclear.periphery	YKL205W	1100	C5757H9043N1431O1680S51	-0.224	-43012.436	-28.756	-4.018	-4.591
nuclear.periphery	YKR082W	1157	C6023H9351N1525O1823S32	-0.177	-46570.995	-45.406	-4.749	-4.648
nuclear.periphery	YKR095W	1875	C9378H15496N2686O3220S33	-0.099	-92593.064	-70.928	-5.382	-4.701	c
nuclear.periphery	YLR335W	720	C3382H5365N925O1163S9	-0.073	-31842.386	0.072	-4.789	-4.662
nuclear.periphery	YLR442C	978	C4936H7927N1331O1532S29	-0.165	-40743.177	-7.992	-4.568	-4.987
nuclear.periphery	YLR450W	1045	C5219H8282N1348O1523S44	-0.212	-37887.35	2.158	-4.316	-5.96	j
nuclear.periphery	YML031W	655	C3350H5268N878O966S26	-0.194	-23736.068	5.889	-4.546	-4.652
nuclear.periphery	YML034W	834	C4187H6674N1164O1334S26	-0.11	-35560.786	-17.332	-5.039	-4.811
nuclear.periphery	YML103C	1655	C8600H13604N2134O2545S30	-0.239	-64565.123	-32.904	-4.629	-4.065
nuclear.periphery	YML107C	334	C1760H2790N486O496S16	-0.175	-12061.294	13.714	-5.13	-4.789
nuclear.periphery	YMR129W	1337	C6857H10668N1760O2056S31	-0.177	-51357.176	-8.949	-5.138	-4.601
nuclear.periphery	YMR153W	475	C2310H3664N660O736S5	-0.087	-19113.847	15.459	-5.165	-4.82
nuclear.periphery	YNL158W	198	C1024H1615N261O290S5	-0.236	-6929.621	-2.347	-4.103	-4.292
nuclear.periphery	YOL072W	455	C2392H3747N645O660S18	-0.191	-15662.225	8.197	-4.692	-5.077
nuclear.periphery	YOR046C	482	C2384H3892N648O735S15	-0.188	-19727.134	0.363	-3.726	-3.96
nuclear.periphery	YOR098C	1076	C4898H7723N1409O1674S14	-0.024	-44082.331	32.863	-5.684	-5.463
nuclear.periphery	YPL020C	621	C3185H5060N916O978S17	-0.101	-25287.969	26.597	-5.735	-5.557
nuclear.periphery	YPL169C	599	C2994H4729N819O903S22	-0.141	-23278.405	9.707	-4.305	-4.682
nuclear.periphery	YPR174C	221	C1117H1806N338O330S5	-0.109	-8267.817	13.635	-5.327	-4.599	e
nucleolus	YCR057C	923	C4627H7137N1245O1444S21	-0.102	-36655.743	-38.489	-5.163	-4.297	e
nucleolus	YCR086W	190	C966H1529N249O314S3	-0.153	-8579.232	-5.891	-4.18	-5.236	i
nucleolus	YCR087C-A	153	C780H1262N220O235S8	-0.149	-6253.576	16.197	-4.779	-4.984
nucleolus	YDL213C	225	C1086H1837N345O337S3	-0.112	-9252.819	22.322	-3.921	-4.567
nucleolus	YDR060W	1025	C5128H8081N1375O1704S13	-0.102	-46516.221	-52.381	-4.905	-4.343
nucleolus	YDR156W	137	C624H1019N177O218S3	-0.074	-6020.138	-3.78	-3.092	-5.028	n
nucleolus	YDR174W	246	C1216H1959N335O390S	-0.141	-10447.408	2.501	-4.355	-4.241
nucleolus	YDR299W	534	C2644H4204N742O916S5	-0.051	-25674.35	-40.299	-4.645	-4.332
nucleolus	YDR324C	776	C3869H6158N1074O1205S25	-0.123	-31125.725	-5.287	-5.3	-4.784
nucleolus	YDR398W	643	C3164H5011N857O1029S15	-0.111	-27271.541	-33.969	-4.701	-4
nucleolus	YDR449C	440	C2360H3710N628O683S19	-0.179	-17537.038	11.435	-5.461	-4.643	c
nucleolus	YFR028C	551	C2742H4251N779O829S16	-0.082	-20403.33	3.482	-5.276	-4.587
nucleolus	YGL120C	767	C3901H6166N1070O1169S25	-0.146	-29695.129	-11.103	-5.121	-4.292	g
nucleolus	YGR128C	713	C3595H5676N918O1118S17	-0.181	-28983.823	-22.507	-4.883	-4.294
nucleolus	YGR159C	414	C1851H2924N556O713S5	0.097	-20179.849	-21.682	-4.177	-3.631
nucleolus	YGR271C-A	233	C1193H1986N342O363S6	-0.186	-9961.22	11.148	-4.404	-5.066
nucleolus	YGR280C	271	C1360H2240N418O417S6	-0.103	-11229.202	27.897	-4.978	-4.934
nucleolus	YGR283C	341	C1730H2766N464O508S11	-0.194	-12806.674	14.708	-4.892	-5.069
nucleolus	YHR089C	205	C935H1488N306O267S6	-0.026	-6182.114	25.958	-3.762	-4.761	k
nucleolus	YHR196W	575	C2884H4594N754O939S13	-0.148	-25511.34	-35.214	-4.453	-4.218
nucleolus	YIL127C	206	C1033H1726N320O322S2	-0.114	-8661.998	16.678	-5.357	-4.955
nucleolus	YJL033W	770	C3856H6235N1059O1189S23	-0.164	-31715.582	0.421	-4.497	-4.622
nucleolus	YJL069C	594	C2905H4518N802O954S15	-0.06	-24976.918	-32.502	-4.855	-4.539
nucleolus	YJL109C	1769	C9057H14570N2310O2686S40	-0.242	-68591.472	-11.412	-5.381	-4.259	d
nucleolus	YJL148W	233	C1179H1907N325O380S5	-0.137	-10512.697	4.678	-4.44	-4.993
nucleolus	YJR063W	125	C589H947N161O191S10	-0.105	-5075.251	1.743	-3.653	-4.593	l
nucleolus	YKL014C	1764	C9222H14519N2353O2704S52	-0.211	-68303.353	-0.372	-5.724	-4.749	b
nucleolus	YKR092C	406	C1583H2533N477O794S2	0.31	-24041.946	-43.839	-4.434	-4.409
nucleolus	YLL011W	489	C2482H3915N735O764S16	-0.06	-19500.976	18.44	-6.014	-4.699	a
nucleolus	YLR175W	483	C2396H3934N678O741S19	-0.159	-19921.948	13.407	-4.463	-3.993
nucleolus	YLR197W	504	C2526H4093N691O773S11	-0.179	-20765.739	10.6	-4.034	-4.389
nucleolus	YLR221C	220	C1057H1723N297O371S4	-0.078	-10684.527	-13.77	-3.315	-5.051	m
nucleolus	YLR222C	817	C4042H6444N1074O1249S30	-0.164	-32500.871	-25.626	-4.426	-4.613
nucleolus	YLR336C	899	C4524H7207N1251O1435S24	-0.118	-38405.019	-12.042	-5.011	-5.034
nucleolus	YLR367W	130	C655H1063N189O182S4	-0.189	-4465.446	9.349	-4.133	-4.225
nucleolus	YMR014W	519	C2595H4185N757O855S12	-0.069	-23555.86	9.583	-5.248	-5.008
nucleolus	YMR128W	1267	C6407H10194N1760O1981S43	-0.135	-52255.001	-14.874	-5.077	-5.218
nucleolus	YMR193W	258	C1368H2198N380O370S5	-0.225	-9069.213	30.228	-5.26	-4.916
nucleolus	YMR229C	1729	C8576H13833N2307O2694S24	-0.172	-71216.227	-22.305	-5.019	-4.572
nucleolus	YNL113W	142	C693H1107N181O247S7	-0.081	-7149.297	-19.754	-2.998	-4.581	o
nucleolus	YNL299W	642	C3250H5176N936O1021S15	-0.091	-26638.862	-1.864	-5.721	-5.169
nucleolus	YNR004W	146	C774H1219N203O227S3	-0.194	-5804.561	-3.908	-4.567	-5.284	h
nucleolus	YOL041C	459	C2266H3721N659O718S8	-0.129	-19394.549	21.557	-4.843	-4.748
nucleolus	YOL144W	484	C2502H3898N710O787S14	-0.066	-20843.059	-10.006	-5.319	-5.183
nucleolus	YOR310C	511	C2501H4149N691O796S10	-0.186	-22139.853	9.532	-3.696	-3.979
nucleolus	YOR340C	326	C1579H2468N440O526S6	-0.053	-14059.588	-20.152	-4.056	-4.91	j
nucleolus	YOR341W	1664	C8196H13060N2276O2550S67	-0.122	-66611.878	-4.366	-4.999	-5.066
nucleolus	YPL126W	896	C4513H7065N1209O1396S20	-0.134	-35734.494	-12.856	-5.245	-4.703
nucleolus	YPR010C	1203	C6034H9453N1673O1790S52	-0.124	-44663.367	3.136	-5.157	-4.37	f
nucleolus	YPR137W	573	C2874H4531N795O905S11	-0.109	-23533.086	-10.465	-5.114	-4.809
nucleus	YBL002W	131	C623H1039N179O196S2	-0.17	-5226.813	14.167	-4.43	-3.289	h
nucleus	YBL003C	132	C612H1031N193O179S	-0.15	-4538.564	13.29	-3.637	-4.429
nucleus	YBL024W	684	C3446H5450N970O1036S26	-0.121	-26267.451	0.31	-5.333	-4.729
nucleus	YBL035C	705	C3517H5551N943O1082S13	-0.151	-27572.71	-1.79	-5.224	-4.886
nucleus	YBR009C	103	C500H849N163O137S	-0.168	-3301.245	18.175	-5.046	-3.216	e
nucleus	YBR010W	136	C676H1146N216O189S	-0.175	-4658.489	22.193	-5.554	-3.607	a
nucleus	YBR123C	649	C3296H5174N852O1013S19	-0.168	-26665.312	-18.165	-4.367	-4.737
nucleus	YBR198C	798	C3912H6136N1098O1234S21	-0.085	-31762.595	0.373	-5.393	-4.765
nucleus	YDL005C	431	C1972H3113N603O758S10	0.118	-22079.315	-30.817	-4.732	-4.902
nucleus	YDL084W	446	C2226H3536N614O689S12	-0.131	-17873.203	-14.126	-4.761	-4.222
nucleus	YDL131W	440	C2146H3429N593O663S14	-0.138	-17055.273	-7.126	-4.588	-4.595
nucleus	YDL182W	428	C2088H3351N577O632S14	-0.157	-16176.719	-0.24	-4.337	-4.487
nucleus	YDR101C	593	C2883H4662N788O892S18	-0.166	-22956.653	-0.868	-4.905	-4.282
nucleus	YDR190C	463	C2230H3685N609O692S11	-0.203	-18452.382	-6.524	-3.821	-4.871	i
nucleus	YDR390C	636	C3152H5038N842O993S20	-0.154	-26149.365	-20.745	-4.802	-4.662
nucleus	YDR427W	393	C2079H3262N528O615S9	-0.207	-15771.927	-8.274	-4.816	-4.842
nucleus	YDR432W	414	C1984H2978N594O629S6	0.037	-15332.802	-12.958	-5.437	-4.04	d
nucleus	YDR513W	143	C715H1161N181O213S5	-0.255	-5617.275	0.111	-3.122	-4.439	k
nucleus	YER049W	644	C3318H5138N874O1018S15	-0.136	-26110.109	-22.757	-5.214	-4.986
nucleus	YFR052W	274	C1443H2241N357O444S7	-0.186	-11755.497	-13.689	-4.282	-4.941
nucleus	YGL097W	482	C2339H3646N652O717S20	-0.092	-18200.607	-10.837	-4.327	-4.853
nucleus	YGL122C	525	C2510H3989N759O781S32	-0.034	-20048.877	7.382	-5.086	-4.95
nucleus	YGL207W	1035	C5274H8243N1413O1657S21	-0.123	-43359.686	-37.526	-5.399	-4.669
nucleus	YGR116W	1451	C7427H11588N2024O2387S27	-0.093	-63329.153	-84.02	-5.772	-4.987
nucleus	YIL021W	318	C1537H2406N412O504S18	-0.082	-13667.171	-22.799	-3.686	-4.936	j
nucleus	YKL028W	482	C2347H3710N652O827S14	-0.031	-23313.825	-54.413	-4.575	-4.381
nucleus	YKR002W	568	C2904H4582N780O849S17	-0.176	-21221.65	2.64	-4.992	-4.703
nucleus	YKR008W	625	C3242H5034N840O997S17	-0.15	-26142.344	-22.907	-4.79	-5.003
nucleus	YLL036C	503	C2508H3958N654O793S19	-0.148	-20839.325	-14.969	-4.809	-4.868
nucleus	YLR055C	602	C2828H4402N790O1007S19	0.007	-27878.883	-71.685	-4.411	-5.01
nucleus	YLR153C	683	C3392H5258N918O1003S17	-0.137	-24419.334	-7.113	-4.942	-3.584	g
nucleus	YLR277C	779	C3884H6134N1048O1198S31	-0.137	-31070.181	-35.002	-4.721	-4.695
nucleus	YLR354C	335	C1663H2666N430O510S6	-0.207	-13431.82	-1.823	-3.829	-4.211
nucleus	YML069W	552	C2766H4304N758O904S11	-0.072	-24095.532	-32.443	-5.107	-4.585
nucleus	YML126C	491	C2459H3853N653O746S16	-0.15	-19037.903	4.314	-4.767	-4.394
nucleus	YMR043W	286	C1387H2174N434O478S7	0.071	-13262.748	-13.996	-4.877	-4.983
nucleus	YMR125W	861	C4559H7000N1150O1349S16	-0.18	-33791.045	-37.474	-5.299	-4.883
nucleus	YNL030W	103	C500H849N163O137S	-0.168	-3301.245	18.175	-5.046	-3.103	f
nucleus	YNL206C	455	C2259H3544N584O774S11	-0.098	-21577.121	-44.72	-4.346	-4.89
nucleus	YNL251C	575	C2805H4421N811O867S15	-0.08	-21796.621	13.239	-5.545	-4.643	b
nucleus	YNR053C	486	C2466H3967N707O726S11	-0.151	-18324.889	21.79	-5.438	-4.105	c
nucleus	YOL145C	1077	C5536H8782N1502O1713S27	-0.144	-45445.144	-13.058	-5.275	-4.825
nucleus	YOR051C	412	C2101H3301N551O684S4	-0.129	-18566.98	-35.895	-4.464	-4.902
nucleus	YOR052C	150	C708H1165N217O231S10	-0.045	-6146.775	10.324	-5.5	-4.957
nucleus	YPL028W	398	C1845H2979N511O566S11	-0.158	-14670.479	0.351	-3.116	-4.151	l
nucleus	YPL093W	647	C3272H5267N943O985S26	-0.127	-25682.322	11.002	-5.156	-4.489
nucleus	YPL122C	513	C2631H4205N687O781S18	-0.208	-20398.122	-2.218	-4.309	-4.986
nucleus	YPL212C	544	C2767H4348N756O837S17	-0.134	-21765.251	3.636	-4.71	-5.026
nucleus	YPR025C	393	C2014H3205N531O625S11	-0.169	-16461.566	-1.56	-5.094	-4.996
nucleus	YPR108W	429	C2191H3453N565O681S11	-0.171	-17989.07	-11.932	-4.576	-4.221
peroxisome	YDL022W	391	C1910H2992N514O575S16	-0.14	-14397.721	-14.182	-3.561	-4.374	e
peroxisome	YDR244W	612	C3023H4709N845O979S24	-0.056	-26270.47	-25.251	-4.117	-3.965
peroxisome	YDR329C	441	C2255H3566N604O693S14	-0.151	-17972.268	-3.58	-4.535	-4.135
peroxisome	YGL037C	216	C1122H1731N299O335S7	-0.134	-8320.675	-6.881	-4.437	-3.394	d
peroxisome	YGL153W	341	C1673H2695N453O555S12	-0.121	-15668.979	-16.886	-3.013	-3.871	f
peroxisome	YJL210W	271	C1394H2124N372O380S18	-0.152	-8460.402	11.98	-4.959	-4.751
peroxisome	YKL197C	1043	C5230H8338N1418O1579S29	-0.166	-40295.468	-4.251	-4.566	-3.959	b
peroxisome	YLR191W	386	C1904H2926N510O583S13	-0.107	-14847.46	5.18	-3.793	-3.384
peroxisome	YLR324W	523	C2661H4202N706O812S12	-0.164	-20789.4	-5.681	-4.51	-3.621	c
peroxisome	YMR026C	399	C2097H3269N543O589S15	-0.206	-14117.936	13.08	-4.65	-4.324
peroxisome	YMR204C	420	C2069H3258N588O668S8	-0.069	-17318.986	3.661	-5.273	-4.476	a
peroxisome	YNL214W	199	C1035H1621N289O304S6	-0.129	-7657.238	4.073	-4.323	-4.464
peroxisome	YNL329C	1030	C5183H8149N1349O1550S44	-0.176	-39043.109	-18.461	-4.385	-4.069
peroxisome	YOL126C	377	C1800H2912N498O547S14	-0.164	-14024.836	-2.107	-3.404	-3.56
peroxisome	YOL147C	236	C1228H1944N334O329S7	-0.22	-7724.368	14.337	-3.899	-4.069
peroxisome	YOR193W	376	C2003H3184N538O569S7	-0.209	-14145.476	20.445	-4.764	-4.699
peroxisome	YPL112C	394	C2027H3237N535O597S8	-0.208	-15090.633	9.576	-4.356	-3.897
peroxisome	YPR128C	328	C1660H2639N429O467S9	-0.241	-11460.238	15.401	-3.441	-3.929
punctate.composite	YAR009C	1196	C6087H9595N1663O1850S33	-0.138	-46701.347	16.293	-6.014	-4.978	a
punctate.composite	YBL047C	1381	C6490H10294N1834O2252S23	-0.037	-61525.487	-80.82	-4.469	-5.184
punctate.composite	YBR052C	210	C1036H1593N261O312S7	-0.166	-7878.257	-6.77	-3.102	-4.475	j
punctate.composite	YCL001W	188	C1036H1580N252O270S12	-0.251	-6325.787	2.27	-4.682	-4.871
punctate.composite	YDL019C	1283	C6452H10200N1796O2012S21	-0.116	-52091.902	-7.921	-5.533	-5.295
punctate.composite	YDL029W	391	C1974H3105N529O582S16	-0.163	-14676.661	-7.448	-4.231	-4.501
punctate.composite	YDL058W	1790	C9008H14660N2428O3022S35	-0.14	-85377.812	-101.947	-5.041	-4.957
punctate.composite	YDR032C	198	C951H1446N246O282S4	-0.143	-6784.174	-5.448	-2.919	-4.957	k
punctate.composite	YDR170W-A	440	C2161H3362N616O683S17	-0.053	-17316.435	4.406	-5.363	-4.86
punctate.composite	YDR222W	415	C2136H3304N556O633S16	-0.158	-15788.159	5.386	-5.143	-5.32
punctate.composite	YDR357C	122	C605H975N163O202S6	-0.116	-5714.453	-4.908	-3.393	-5.554	i
punctate.composite	YDR373W	190	C994H1514N248O299S9	-0.155	-7662.868	-9.693	-4.2	-4.469
punctate.composite	YDR484W	641	C3322H5183N879O1024S16	-0.14	-26484.416	-10.448	-5.52	-4.828
punctate.composite	YDR495C	1011	C5234H8299N1335O1623S32	-0.188	-42982.14	-44.77	-5.188	-4.968
punctate.composite	YDR517W	372	C1825H2823N497O571S8	-0.095	-14331.704	-13.313	-4.591	-4.888
punctate.composite	YEL015W	551	C2665H4293N765O859S17	-0.092	-23033.683	-4.469	-4.304	-4.955
punctate.composite	YER071C	126	C641H1026N166O209S3	-0.162	-5747.047	-5.855	-4.064	-5.421	g
punctate.composite	YGL180W	897	C4505H7126N1232O1390S29	-0.131	-35929.58	-9.011	-5.14	-5.295
punctate.composite	YGL200C	203	C1055H1610N282O310S4	-0.129	-7339.044	-1.537	-5.855	-3.896	b
punctate.composite	YGL203C	729	C3600H5493N949O1221S20	-0.046	-32921.075	-75.552	-4.473	-4.392
punctate.composite	YGR086C	339	C1674H2629N461O567S2	-0.065	-15361.707	-29.591	-4.506	-3.263	e
punctate.composite	YGR130C	816	C3946H6383N1137O1420S7	-0.03	-40478.427	-42.54	-5.071	-4.311
punctate.composite	YGR166W	560	C2815H4436N772O862S15	-0.13	-21876.313	9.635	-5.372	-5.104
punctate.composite	YGR198W	817	C4326H6667N1085O1285S29	-0.181	-32717.177	-23.261	-5.346	-5.109
punctate.composite	YHR136C	148	C737H1147N215O241S5	-0.014	-6307.056	-2.593	-5.202	-4.986
punctate.composite	YIL105C	686	C3410H5408N970O1095S15	-0.082	-28984.434	2.088	-5.263	-4.609
punctate.composite	YJL178C	271	C1344H2101N351O415S12	-0.144	-10608.928	-4.03	-4.297	-4.371
punctate.composite	YJL186W	586	C3057H4644N788O888S19	-0.152	-21573.954	-3.692	-5.335	-4.267	c
punctate.composite	YKL140W	548	C2855H4425N753O821S17	-0.172	-19808.058	-4.326	-5.558	-5.157
punctate.composite	YML052W	302	C1541H2341N401O429S15	-0.162	-9875.192	0.48	-4.698	-4.094
punctate.composite	YML071C	607	C3028H4905N817O1035S16	-0.116	-29124.527	-47.599	-4.766	-4.515
punctate.composite	YMR031C	843	C3995H6555N1155O1369S21	-0.078	-38700.154	-9.4	-4.08	-4.578
punctate.composite	YNL006W	303	C1481H2296N436O465S12	-0.023	-11366.604	-6.645	-5.69	-5.554
punctate.composite	YNL084C	349	C1778H2828N484O564S9	-0.129	-15130.369	-7.894	-4.777	-4.907
punctate.composite	YNL118C	970	C4721H7494N1328O1555S29	-0.072	-42065.714	-14.64	-4.692	-4.393
punctate.composite	YNL130C	393	C2115H3147N483O549S22	-0.263	-12044.471	-4.341	-4.858	-5.332
punctate.composite	YNL173C	366	C1775H2843N475O586S2	-0.136	-16023.53	-3.791	-3.768	-5.231	h
punctate.composite	YNL243W	968	C4767H7655N1329O1524S32	-0.117	-40639.33	-29.009	-4.79	-3.715	d
punctate.composite	YOL044W	383	C1969H3183N513O564S19	-0.243	-14372.135	5.907	-4.45	-5.295	f
punctate.composite	YOL082W	415	C2093H3258N550O683S17	-0.099	-18199.185	-25.713	-4.906	-5.227
punctate.composite	YOL149W	231	C1167H1811N317O364S5	-0.105	-9430.079	-3.738	-4.494	-4.865
punctate.composite	YOR042W	411	C1992H3149N597O707S3	0.031	-19460.873	-34.868	-5.155	-5.53
punctate.composite	YOR109W	1107	C5575H8720N1480O1704S26	-0.147	-43071.284	-1.398	-5.42	-5.142
punctate.composite	YOR165W	776	C4010H6293N1061O1220S17	-0.159	-31439.282	-31.244	-5.161	-4.968
punctate.composite	YOR284W	243	C1277H2035N345O367S10	-0.193	-9372.258	6.641	-4.812	-5.19
punctate.composite	YPL004C	341	C1665H2623N455O556S5	-0.082	-15014.236	-28.274	-3.985	-3.307
punctate.composite	YPL065W	242	C1233H1957N325O392S3	-0.156	-10361.221	-8.457	-4.848	-5.172
punctate.composite	YPL206C	321	C1719H2682N430O449S16	-0.269	-10424.995	6.744	-4.761	-4.809
punctate.composite	YPR029C	832	C4191H6751N1091O1291S17	-0.206	-33917.948	-21.907	-4.683	-4.638
spindle.pole	YAL034W-A	289	C1464H2423N393O466S8	-0.202	-13025.092	-7.997	-3.652	-3.856
spindle.pole	YAL047C	622	C3147H5076N872O1041S10	-0.114	-28751.749	-31.504	-4.924	-4.467
spindle.pole	YBR211C	324	C1633H2612N458O538S6	-0.092	-14632.794	-17.536	-4.859	-4.061
spindle.pole	YBR233W-A	94	C471H776N132O156S2	-0.136	-4414.174	-3.696	-3.581	-4.602	i
spindle.pole	YDR016C	94	C454H732N118O161S3	-0.11	-4624.265	-9	-3.191	-4.37	j
spindle.pole	YDR201W	165	C809H1356N224O275S9	-0.143	-8136.204	-9.035	-2.846	-4.467	k
spindle.pole	YDR320C-A	72	C351H578N106O111S3	-0.091	-3027.072	0.166	-3.506	-4.287
spindle.pole	YDR356W	944	C4815H7952N1422O1590S18	-0.098	-44740.047	-1.619	-5.628	-4.827
spindle.pole	YER018C	221	C1085H1740N348O335S7	-0.011	-8486.015	-1.912	-5.374	-3.757	d
spindle.pole	YGL061C	247	C1182H1938N364O377S6	-0.068	-9924.151	14.563	-5.18	-4.274
spindle.pole	YGR179C	406	C2055H3308N592O664S13	-0.087	-18099.506	-5.699	-5.021	-3.843	f
spindle.pole	YHR172W	823	C4346H6802N1152O1282S35	-0.164	-32750.223	-8.147	-4.995	-3.924	g
spindle.pole	YIL144W	691	C3532H5740N1000O1112S15	-0.138	-29984.574	7.547	-5.251	-4.208	e
spindle.pole	YIR010W	576	C2869H4529N797O939S15	-0.08	-25216.846	-22.416	-4.969	-4.155
spindle.pole	YJR053W	574	C2866H4531N823O939S17	-0.052	-25073.342	-10.963	-5.57	-4.133	c
spindle.pole	YJR112W	201	C1025H1631N287O334S10	-0.08	-9217.925	-14.653	-4.16	-3.957
spindle.pole	YKL052C	292	C1353H2135N399O489S8	0.041	-13514.1	-26.784	-4.756	-3.819
spindle.pole	YKL089W	549	C2713H4272N748O930S7	-0.057	-25471.648	-35.661	-5.121	-4.605
spindle.pole	YKR083C	133	C639H1033N175O234S5	-0.047	-6995.045	-17.985	-2.644	-4.827	l
spindle.pole	YLR045C	888	C4437H7221N1223O1393S29	-0.16	-37486.544	8.717	-4.792	-4.053
spindle.pole	YLR212C	473	C2309H3563N623O750S18	-0.068	-19620.866	-29.129	-4.482	-3.415	h
spindle.pole	YLR315W	153	C793H1262N212O252S2	-0.149	-6705.775	-10.696	-4.424	-4.061
spindle.pole	YLR381W	733	C3838H6034N992O1074S31	-0.221	-25727.165	14.338	-5.116	-4.769
spindle.pole	YLR457C	319	C1604H2665N501O502S11	-0.085	-13339.484	28.966	-6.253	-4.743	a
spindle.pole	YMR117C	213	C1078H1764N294O354S3	-0.156	-9982.895	-11.788	-3.656	-4.03
spindle.pole	YOL069W	451	C2336H3767N603O758S17	-0.175	-21405.19	-33.988	-3.732	-4.082
spindle.pole	YOR195W	821	C4085H6637N1159O1434S14	-0.065	-41445.352	-54.453	-4.871	-4.776
spindle.pole	YOR373W	851	C4100H6517N1163O1335S20	-0.078	-35126.707	-2.936	-5.236	-4.322
spindle.pole	YPL233W	216	C1106H1748N304O364S9	-0.081	-10203.413	-17.4	-3.745	-3.703
spindle.pole	YPL255W	385	C1976H3098N578O636S8	-0.038	-16689.978	-4.208	-6.043	-4.308	b
vacuolar.membrane	YAR002C-A	219	C1112H1753N297O322S9	-0.18	-8056.015	0.388	-4.352	-4.276
vacuolar.membrane	YBR077C	162	C815H1283N205O257S9	-0.167	-6912.215	-7.702	-3.763	-5.049	j
vacuolar.membrane	YBR127C	517	C2556H4052N696O800S13	-0.132	-20872.926	-20.369	-4.595	-3.475	d
vacuolar.membrane	YBR207W	465	C2336H3636N588O689S16	-0.198	-17087.262	-4.775	-4.587	-5.905	e
vacuolar.membrane	YDL008W	165	C819H1256N232O258S12	-0.024	-6467.119	-13.627	-5.142	-6.016
vacuolar.membrane	YDL123W	140	C712H1073N181O203S8	-0.152	-4658.364	-1.112	-5.11	-4.761
vacuolar.membrane	YDL185W	1071	C5277H8310N1422O1615S35	-0.141	-41158.446	-14.602	-4.955	-3.291	a
vacuolar.membrane	YDR128W	1148	C5809H8888N1586O1793S41	-0.08	-44435.937	-26.113	-6.347	-5.847
vacuolar.membrane	YDR135C	1515	C7777H12253N2031O2199S54	-0.213	-53582.43	14.912	-5.523	-5.994
vacuolar.membrane	YDR229W	453	C2125H3383N617O755S10	-0.001	-20852.946	-22.098	-4.757	-5.139
vacuolar.membrane	YDR284C	289	C1558H2369N387O413S12	-0.23	-9268.824	-4.246	-5.637	-5.109
vacuolar.membrane	YDR352W	317	C1594H2461N401O478S9	-0.178	-11683.309	-9.034	-4.995	-4.789
vacuolar.membrane	YDR486C	229	C1095H1775N317O385S10	-0.031	-11296.844	-14.891	-3.005	-5.268	k
vacuolar.membrane	YEL013W	578	C2757H4488N770O882S21	-0.135	-23463.846	-20.508	-4.194	-4.838
vacuolar.membrane	YEL051W	256	C1272H2071N367O406S6	-0.115	-11046.843	-1.915	-4.542	-4.663
vacuolar.membrane	YFL041W	622	C3203H4852N836O942S23	-0.129	-23002.486	-35.481	-5.124	-5.139
vacuolar.membrane	YFL048C	445	C2247H3567N593O687S14	-0.172	-18166.658	-2.951	-4.367	-5.13
vacuolar.membrane	YFR019W	2278	C11279H17815N3169O3591S68	-0.088	-92701.542	20.79	-6.47	-6.419
vacuolar.membrane	YGL006W	1173	C5828H9293N1571O1753S45	-0.169	-45033.833	0.559	-4.918	-6.597	b
vacuolar.membrane	YGR106C	265	C1333H2027N309O440S8	-0.153	-11658.344	-34.862	-4.169	-4.485
vacuolar.membrane	YGR163W	341	C1722H2724N440O533S15	-0.179	-14136.97	-20.705	-4.069	-5.175	g
vacuolar.membrane	YHR039C-A	114	C560H946N156O176S	-0.221	-5046.453	3.204	-2.502	-5.234	l
vacuolar.membrane	YIL047C	902	C4732H7238N1242O1336S41	-0.16	-31423.132	15.179	-6.447	-5.528
vacuolar.membrane	YJR138W	1584	C8121H12790N2226O2423S49	-0.144	-60949.116	24.18	-6.27	-6.146
vacuolar.membrane	YKR007W	184	C850H1372N260O303S5	0.028	-8433.608	-11.436	-4.027	-5.154	h
vacuolar.membrane	YLL048C	1661	C8641H13504N2230O2445S44	-0.212	-59258.592	8.07	-5.861	-5.115
vacuolar.membrane	YLR001C	862	C4408H6921N1155O1311S17	-0.181	-32509.059	-10.51	-5.787	-6.278
vacuolar.membrane	YLR396C	691	C3545H5603N929O1085S21	-0.17	-28100.32	-23.803	-5.406	-5.673
vacuolar.membrane	YLR447C	345	C1779H2714N454O555S14	-0.12	-14241.956	-24.831	-5.199	-5.38
vacuolar.membrane	YML018C	393	C2022H3130N488O566S13	-0.251	-13492.756	-4.484	-4.607	-5.289
vacuolar.membrane	YML121W	310	C1603H2538N424O468S19	-0.182	-12137.212	3.508	-4.561	-5.634	f
vacuolar.membrane	YMR160W	816	C4243H6566N1166O1294S15	-0.106	-32349.462	-3.738	-6.706	-6.146
vacuolar.membrane	YMR195W	127	C625H935N169O210S5	0.003	-5510.029	-7.812	-4.62	-4.985
vacuolar.membrane	YMR243C	442	C2155H3386N598O645S11	-0.13	-15553.983	-12.608	-4.981	-4.678
vacuolar.membrane	YOL060C	706	C3432H5456N940O1076S19	-0.13	-27437.595	-8.613	-5.181	-4.822
vacuolar.membrane	YOL092W	308	C1620H2472N388O442S13	-0.246	-10405.707	-8.965	-4.442	-5.337
vacuolar.membrane	YOL129W	184	C932H1426N226O257S6	-0.238	-5957.129	-2.97	-3.824	-5.313	i
vacuolar.membrane	YOR270C	840	C4350H6673N1095O1248S39	-0.187	-30770.209	-25.263	-4.858	-3.846	c
vacuolar.membrane	YOR316C	439	C2159H3376N576O644S14	-0.154	-15641.086	-13.631	-4.823	-5.276
vacuolar.membrane	YOR332W	233	C1162H1931N317O371S6	-0.194	-10482.136	-4.003	-3.592	-4.385
vacuolar.membrane	YPL006W	1170	C6060H9288N1486O1733S61	-0.205	-41928.107	-29.604	-5.416	-5.875
vacuolar.membrane	YPL045W	798	C4213H6622N1072O1214S32	-0.217	-30680.158	-1.608	-5.511	-5.478
vacuolar.membrane	YPL162C	273	C1455H2238N354O392S12	-0.253	-9166.867	-2.788	-4.94	-5.434
vacuolar.membrane	YPL180W	799	C3766H6020N1176O1289S14	0.03	-34357.578	4.489	-5.876	-6.206
vacuolar.membrane	YPR036W	478	C2444H3947N645O729S12	-0.217	-18900.837	-6.178	-4.921	-4.24
vacuole	YAR071W	467	C2356H3553N611O736S17	-0.091	-18455.917	-16.604	-6.116	-5.003
vacuole	YBR092C	467	C2362H3522N598O744S18	-0.086	-18846.718	-30.88	-5.688	-5.189
vacuole	YBR093C	467	C2362H3520N604O746S17	-0.077	-18692.191	-25.664	-6.172	-5.122
vacuole	YBR139W	508	C2599H3902N670O773S23	-0.115	-18808.342	-17.372	-5.938	-5.015
vacuole	YBR162C	455	C2069H3170N556O720S20	-0.011	-18938.261	-25.748	-5.072	-4.077
vacuole	YBR187W	280	C1372H2183N339O396S18	-0.246	-10257.794	-6.546	-3.031	-4.831	t
vacuole	YBR199W	464	C2458H3665N621O752S19	-0.106	-18913.492	-30.352	-6.405	-4.448	i
vacuole	YBR205W	404	C2187H3268N562O596S16	-0.164	-13536.567	9.052	-6.927	-5.32	c
vacuole	YDL010W	231	C1139H1834N306O361S6	-0.16	-9714.809	-1.757	-4.767	-4.952
vacuole	YDL046W	173	C863H1363N211O263S5	-0.225	-6763.878	-14.086	-4.142	-4.714
vacuole	YDL211C	372	C1780H2805N481O605S4	-0.081	-15615.383	-8.425	-6.816	-4.641	e
vacuole	YDR262W	272	C1371H2165N361O423S5	-0.165	-10995.318	-6.662	-5.197	-4.482
vacuole	YDR481C	566	C2790H4306N770O878S10	-0.079	-22075.586	-25.474	-6.011	-4.682
vacuole	YDR483W	442	C2337H3471N589O693S15	-0.123	-16916.021	-14.446	-6.345	-4.053	j
vacuole	YER001W	762	C4000H6115N1067O1169S21	-0.134	-28467.495	-1.085	-6.832	-4.917	d
vacuole	YER123W	524	C2641H4087N769O805S24	-0.046	-20024.538	14.151	-6.936	-5.047	b
vacuole	YGL032C	87	C423H663N103O132S5	-0.189	-3321.957	-0.05	-5.041	-5.103
vacuole	YGR014W	1306	C5642H8912N1494O2177S19	-0.007	-59271.065	-60.399	-6.17	-5.047
vacuole	YGR105W	77	C386H623N95O107S4	-0.301	-2771.857	-1.9	-2.162	-4.997	u
vacuole	YGR125W	1036	C5332H8344N1370O1511S36	-0.214	-36690.114	0.149	-5.926	-5.015
vacuole	YGR279C	386	C1744H2723N473O602S7	-0.049	-15880.375	-12.983	-4.776	-4.376
vacuole	YGR282C	313	C1518H2279N383O496S9	-0.079	-12744.944	-19.021	-5.016	-3.514	r
vacuole	YHR215W	467	C2353H3547N611O735S17	-0.089	-18413.098	-16.604	-6.101	-4.65	n
vacuole	YIL005W	701	C3663H5694N966O1074S24	-0.164	-26890.114	3.13	-6.333	-4.388	k
vacuole	YIL123W	475	C2053H3189N551O754S13	-0.001	-19987.959	-21.899	-5.078	-4.912
vacuole	YJL151C	133	C672H1042N186O205S6	-0.092	-5196.649	-8.432	-5.137	-4.07
vacuole	YJL158C	227	C1000H1580N270O352S7	-0.052	-9350.387	-8.187	-4.411	-4.07
vacuole	YJR161C	383	C2141H3237N517O551S21	-0.253	-12521.713	6.046	-6.208	-5.256
vacuole	YKR042W	365	C1585H2445N435O557S14	0.001	-14540.044	-13.007	-4.44	-3.412
vacuole	YLR093C	253	C1294H2029N337O392S12	-0.162	-10197.514	-4.74	-5.152	-4.891
vacuole	YLR220W	322	C1527H2429N399O478S7	-0.172	-12490.978	-7.839	-3.927	-4.714
vacuole	YLR286C	562	C2573H4006N654O902S15	-0.082	-23698.344	-22.41	-5.687	-4.365
vacuole	YLR297W	129	C616H1001N159O199S4	-0.192	-5464.699	-8.713	-3.17	-5.203	s
vacuole	YLR300W	448	C2306H3422N600O707S14	-0.078	-17321.692	-30.326	-6.276	-4.536	l
vacuole	YLR386W	880	C4451H7122N1174O1352S33	-0.186	-35175.13	-21.087	-5.723	-4.074	p
vacuole	YMR297W	532	C2704H4053N679O820S19	-0.125	-20268.357	-34.484	-5.518	-3.524	q
vacuole	YMR305C	389	C1749H2739N467O621S7	-0.047	-16548.951	-17.882	-5.038	-4.146
vacuole	YNL066W	420	C1871H2881N489O673S14	-0.021	-17760.828	-25.271	-5.187	-3.775
vacuole	YNL326C	336	C1781H2738N470O484S22	-0.177	-10913.826	2.545	-6.978	-4.839	a
vacuole	YNL336W	381	C2115H3209N509O551S22	-0.253	-12774.161	6.819	-5.969	-4.929
vacuole	YOL088C	277	C1451H2280N384O432S12	-0.165	-10892.806	-2.756	-6.415	-4.985	h
vacuole	YOR099W	393	C2117H3106N534O594S15	-0.135	-13613.412	-4.888	-6.809	-4.429	f
vacuole	YOR288C	318	C1659H2610N436O468S8	-0.211	-11467.844	20.359	-5.971	-5.248
vacuole	YOR336W	1365	C7062H11041N1815O2124S35	-0.181	-54038.396	-50.085	-6.28	-5.256
vacuole	YPL019C	835	C4350H6804N1168O1300S9	-0.157	-32778.019	0.226	-6.631	-4.747	g
vacuole	YPL053C	446	C2371H3551N607O685S19	-0.136	-16716.685	-12.434	-6.022	-4.526	o
vacuole	YPL120W	557	C2749H4430N762O914S15	-0.104	-25105.423	-19.646	-5.771	-4.771
vacuole	YPL163C	260	C1204H1887N289O442S4	-0.106	-11820.47	-14.983	-6.225	-5.33
vacuole	YPR075C	360	C1630H2605N461O614S13	0.02	-17262.841	-33.692	-5.384	-5.103
vacuole	YPR159W	720	C3558H5289N935O1147S19	-0.043	-28669.894	-44.906	-6.271	-4.49	m
