# Supplementary material for: Calculation of the relative metastabilities of proteins in subcellular compartments of Saccharomyces cerevisiae
Source: BMC Syst Biol. 2009 Jul 18;3:75. doi: 10.1186/1752-0509-3-75 (PMC2734844; doi:10.1186/1752-0509-3-75)
Supplement: Additional file 9 — Abundance data for model proteins for complexes. For model proteins in selected complexes (see Additional File 7) are listed the ORF name, sequence length, average nominal oxidation state of carbon (Eqn. 6), computed standard molal Gibbs energy at 25°C and 1 bar of the ionized protein and charge at pH = 7 and calculated and experimental logarithm of activity. [file 1752-0509-3-75-S9.csv]

location	name	length	formula	Z.C	G.kcal.mol.	Z	calc.loga	expt.loga	outlier
1	YIL062C	154	C757H1217N209O237S3	-0.145	-6189.847	-2.928	-3.231	-3.494
1	YLR370C	178	C938H1433N243O265S7	-0.171	-6338.298	1.178	-3.077	-3.696	b
1	YKL013C	171	C894H1415N237O265S6	-0.181	-6800.84	-5.594	-2.735	-3.024
1	YNR035C	342	C1789H2811N475O523S7	-0.182	-12927.238	-2.232	-3.656	-2.852	a
1	YDL029W	391	C1974H3105N529O582S16	-0.163	-14676.661	-7.448	-3.023	-3.157
2	YBR160W	298	C1549H2442N416O430S9	-0.204	-10366.282	3.492	-3	-3.591	b
2	YBR135W	150	C783H1189N229O239S5	-0.018	-5948.051	-4.147	-4.552	-3.472	a
2	YPL256C	545	C2711H4241N741O851S27	-0.097	-22049.115	-11.221	-4.076	-4.311
2	YGR155W	507	C2507H4018N664O771S7	-0.187	-20230.704	-2.394	-2.921	-2.793
2	YLR079W	284	C1394H2245N417O451S5	-0.059	-11905.931	1.446	-4.636	-4.53
2	YDL155W	427	C2198H3400N602O677S12	-0.098	-16992.138	-20.623	-4.464	-4.465
2	YMR199W	546	C2723H4248N744O867S24	-0.086	-22519.199	-11.241	-4.397	-4.911
3	YAL029C	1471	C7619H12047N2019O2242S48	-0.185	-57193.126	2.81	-4.016	-3.548
3	YKL130C	246	C1279H2005N319O386S7	-0.205	-9909.663	-12.663	-3.197	-3.282
3	YBR130C	425	C2017H3320N592O702S10	-0.059	-19784.842	4.766	-2.915	-3.888	a
3	YKL007W	268	C1374H2123N365O428S3	-0.121	-10930.994	-9.511	-3.635	-3.251
3	YIL034C	287	C1433H2219N387O471S7	-0.071	-12351.195	-21.384	-3.368	-3.061
4	YJR092W	1447	C7148H11203N1969O2421S32	-0.055	-65465.794	-101.793	-4.834	-4.17	a
4	YCR002C	322	C1648H2609N453O506S5	-0.138	-12863.977	-8.228	-3.572	-3.225
4	YJR076C	415	C2080H3341N585O674S10	-0.105	-17928.023	-21.292	-4.059	-3.407	c
4	YHR107C	407	C2065H3297N595O622S8	-0.122	-15855.115	2.049	-3.596	-4.306	d
4	YDL225W	551	C2733H4360N770O890S12	-0.09	-23782.245	-13.174	-4.219	-3.624	b
4	YKL085W	334	C1584H2579N437O480S7	-0.186	-12407.038	2.799	-2.667	-2.925
5	YLR166C	871	C4516H7197N1173O1363S19	-0.202	-35514.551	-10.49	-3.512	-3.458
5	YER008C	1336	C6790H10787N1889O2164S37	-0.106	-57439.943	-40.48	-4.174	-4.251
5	YDR166C	971	C5009H7890N1322O1537S28	-0.159	-39815.402	-12.582	-3.949	-3.295	a
5	YIL068C	805	C4199H6619N1075O1269S30	-0.19	-33290.001	-31.227	-3.179	-3.793	b
6	YAL035W	1002	C4905H8035N1369O1582S24	-0.146	-43806.734	-17.007	-3.767	-4.158
6	YLR192C	265	C1281H2069N363O422S8	-0.094	-11795.98	-9.765	-3.32	-4.032	b
6	YMR309C	812	C4136H6492N1096O1322S15	-0.128	-34980.043	-35.32	-4.162	-3.388	a
6	YOR361C	763	C3969H6102N1050O1177S24	-0.139	-29319.687	-12.755	-3.789	-3.608
6	YDR091C	608	C3065H4935N831O884S24	-0.204	-22215.16	12.28	-3.286	-4.487	c
6	YBR079C	964	C4875H7861N1351O1519S20	-0.15	-40538.949	-11.226	-3.92	-3.563
6	YPR041W	405	C1991H3166N540O636S13	-0.125	-16970.963	-20.458	-3.647	-3.601
7	YNL258C	754	C3939H6152N1020O1217S25	-0.154	-32025.304	-39.908	-3.548	-3.145
7	YLR440C	709	C3726H5806N932O1123S24	-0.192	-29026.403	-41.804	-3.222	-3.833
7	YGL145W	701	C3653H5750N952O1103S16	-0.18	-28531.306	-7.14	-3.652	-3.318
7	YGL098W	245	C1243H1969N333O396S6	-0.134	-10669.81	-6.749	-3.077	-4.126	a
8	YPL065W	242	C1233H1957N325O392S3	-0.156	-10361.221	-8.457	-3.473	-3.162
8	YGR206W	101	C535H830N144O158S5	-0.135	-3988.561	1.946	-3.443	-3.438
8	YPL002C	233	C1212H1905N315O355S12	-0.186	-9124.548	-4.809	-2.443	-3.297	b
8	YLR417W	566	C2812H4487N775O883S23	-0.124	-23007.438	-6.414	-4.132	-2.921	a
9	YDL092W	146	C723H1169N205O221S5	-0.141	-5798.866	12.303	-3.172	-3.193
9	YPL243W	599	C3088H4961N833O931S11	-0.187	-24269.064	8.838	-3.203	-3.298	a
9	YPL210C	640	C3292H5324N902O970S15	-0.197	-25154.12	27.736	-3.085	-3.024
10	YLR208W	297	C1485H2274N400O449S4	-0.113	-10879.761	-10.883	-3.251	-2.655	b
10	YPL085W	2195	C10547H16632N2924O3507S37	-0.073	-93410.205	-68.247	-3.969	-4.431	a
10	YNL049C	876	C4397H6925N1173O1350S35	-0.145	-34578.932	-24.229	-3.347	-3.75
10	YDR517W	372	C1825H2823N497O571S8	-0.095	-14331.704	-13.313	-3.263	-3.549
11	YGL223C	417	C2160H3418N568O673S7	-0.164	-17415.318	-14.207	-4.445	-3.847
11	YGR120C	262	C1336H2133N345O440S8	-0.151	-11998.899	-23.565	-3.532	-3.673
11	YER157W	801	C4139H6557N1077O1283S19	-0.174	-33516.691	-18.573	-4.333	-3.571	a
11	YPR105C	861	C4417H7019N1175O1342S19	-0.175	-34763.286	-13.351	-3.992	-3.978
11	YNL051W	403	C2020H3284N538O628S14	-0.191	-16977.466	5.24	-3.045	-4.518	c
11	YNL041C	839	C4330H6939N1129O1339S23	-0.191	-35838.252	-23.26	-3.703	-3.952
11	YGL005C	279	C1387H2212N366O473S6	-0.112	-13008.369	-18.752	-3.664	-4.054
11	YML071C	607	C3028H4905N817O1035S16	-0.116	-29124.527	-47.599	-3.667	-3.379
11	YJR138W	1584	C8121H12790N2226O2423S49	-0.144	-60949.116	24.18	-4.787	-4.742
11	YDL167C	719	C3397H5264N1024O1122S28	0.032	-28831.712	-4.493	-4.296	-3.635	b
12	YJL034W	682	C3295H5280N874O1063S10	-0.155	-28806.699	-33.249	-3.065	-2.848
12	YDR484W	641	C3322H5183N879O1024S16	-0.14	-26484.416	-10.448	-4.871	-4.88
12	YDR027C	889	C4476H7139N1235O1398S28	-0.13	-36465.228	-11.411	-4.953	-4.97
12	YKR020W	164	C815H1333N231O282S	-0.091	-8057.873	-10.679	-3.751	-5.871	a
12	YMR214W	377	C1836H2884N510O552S19	-0.115	-14233.204	0.527	-3.013	-4.458	b
13	YHR190W	444	C2358H3680N598O669S19	-0.216	-16569.156	-11.989	-3.875	-4.147
13	YGR175C	496	C2488H3930N658O710S22	-0.198	-17663.203	-5.207	-3.31	-3.365
13	YHR072W	731	C3818H5762N970O1078S30	-0.167	-25208.15	-8.757	-4.725	-4.84
13	YHR007C	530	C2776H4282N720O767S22	-0.196	-18299.832	7.539	-4.071	-3.316
13	YNL280C	438	C2376H3624N582O608S17	-0.264	-13538.641	9.479	-3.667	-4.976	c
13	YGR060W	309	C1712H2487N425O434S16	-0.182	-9073.819	3.545	-4.441	-3.293	a
13	YGL001C	349	C1746H2718N464O505S13	-0.166	-12428.158	-3.216	-3.539	-4.769	d
13	YML008C	383	C1940H2958N516O590S15	-0.103	-15037.989	-8.456	-3.988	-3.45
13	YMR202W	222	C1143H1725N279O323S11	-0.192	-7775.999	-6.336	-2.981	-4.759	e
13	YLR056W	365	C1990H2971N501O525S13	-0.197	-11568.645	1.589	-4.534	-3.622
13	YMR015C	538	C2808H4353N705O778S28	-0.223	-18812.306	3.733	-3.711	-3.788
13	YGL012W	473	C2676H3886N620O652S27	-0.25	-13370.773	10.791	-4.012	-4.966	b
14	YGL061C	247	C1182H1938N364O377S6	-0.068	-9924.151	14.563	-4.911	-3.15	a
14	YDR016C	94	C454H732N118O161S3	-0.11	-4624.265	-9	-3.019	-3.246
14	YKR083C	133	C639H1033N175O234S5	-0.047	-6995.045	-17.985	-2.37	-3.703	c
14	YDR201W	165	C809H1356N224O275S9	-0.143	-8136.204	-9.035	-2.79	-3.343
14	YKL052C	292	C1353H2135N399O489S8	0.041	-13514.1	-26.784	-4.206	-2.695	b
14	YBR233W-A	94	C471H776N132O156S2	-0.136	-4414.174	-3.696	-3.627	-3.478
14	YDR320C-A	72	C351H578N106O111S3	-0.091	-3027.072	0.166	-3.357	-3.163
15	YDR036C	500	C2507H3956N668O756S23	-0.157	-19337.414	5.202	-3.848	-3.783
15	YGR084C	339	C1773H2813N477O499S6	-0.21	-12152.426	11.832	-3.487	-3.175
15	YBL090W	177	C878H1473N275O262S10	-0.118	-7041.804	18.053	-4.006	-4.275
15	YHL004W	394	C1951H3130N548O610S4	-0.132	-15760.307	3.56	-4.56	-3.541	b
15	YPL118W	344	C1772H2828N498O505S8	-0.174	-12553.467	21.586	-3.73	-4.562	c
15	YMR188C	237	C1213H2017N357O365S6	-0.168	-9802.359	10.379	-3.574	-3.931
15	YNL306W	217	C1100H1753N305O316S8	-0.173	-7917.688	17.178	-3.491	-3.655
15	YDR337W	286	C1451H2393N433O425S11	-0.153	-11140.356	19.105	-3.747	-3.537
15	YBR251W	307	C1567H2469N439O446S9	-0.154	-10938.988	15.766	-3.689	-3.555
15	YOR158W	318	C1592H2607N453O484S5	-0.17	-12858.638	20.585	-3.704	-4.076
15	YDR041W	203	C1055H1667N289O304S5	-0.173	-7488.197	6.419	-3.714	-3.451
15	YKL155C	628	C3188H5100N928O949S18	-0.12	-24186.841	23.454	-4.56	-4.101	a
15	YGL129C	488	C2518H4026N668O720S12	-0.222	-18027.175	31.787	-3.497	-4.265	d
15	YJR113C	247	C1230H1996N358O358S9	-0.153	-8964.924	12.379	-4.031	-4.252
15	YDR347W	321	C1635H2577N451O489S11	-0.137	-12420.449	7.126	-3.983	-3.926
15	YIL093C	264	C1355H2117N373O416S7	-0.112	-10714.475	-4.317	-3.955	-4.096
15	YNL137C	486	C2550H4033N699O720S11	-0.186	-17836.072	27.829	-3.613	-3.865
16	YAR002W	539	C2564H4082N730O857S6	-0.065	-22853.446	13.554	-4.941	-4.33	b
16	YBL079W	1502	C7624H11946N1980O2301S41	-0.173	-58331.145	-19.989	-4.498	-4.799
16	YDL088C	528	C2523H3927N761O845S11	0.027	-22064.174	2.186	-5.644	-4.554	a
16	YDL116W	726	C3766H5920N962O1149S18	-0.186	-29694.507	-43.807	-4.024	-4.059
16	YDL207W	538	C2756H4450N776O821S15	-0.163	-21310.387	9.863	-4.214	-4.975	e
16	YER105C	1391	C7027H11053N1853O2127S35	-0.167	-53477.793	-12.645	-4.818	-4.347	c
16	YER107C	365	C1776H2743N509O543S19	-0.052	-13380.41	6.493	-4.828	-4.732
16	YFR002W	839	C4302H6848N1156O1298S20	-0.173	-33579.211	-3.811	-4.274	-3.802	d
16	YGL092W	1317	C6426H10102N1738O2056S33	-0.11	-53601.636	-16.47	-4.73	-4.326
16	YGL172W	472	C2120H3356N606O720S9	-0.038	-19265.2	-3.58	-3.798	-4.314	f
16	YGR119C	541	C2479H3949N731O828S8	-0.034	-22104.55	13.243	-4.281	-4.023
16	YIL115C	1460	C6939H10851N1845O2376S24	-0.074	-64115.668	-76.202	-4.657	-4.902
16	YJL039C	1683	C8709H13600N2188O2575S43	-0.207	-64523.165	-41.615	-4.377	-4.591
16	YJL041W	823	C3721H5757N1049O1329S2	0.014	-36143.226	-2.675	-4.66	-4.612
16	YJL061W	713	C3665H5792N962O1128S22	-0.165	-29423.734	-18.377	-4.297	-4.016
16	YJR042W	744	C3818H5943N951O1167S33	-0.181	-30427.815	-49.099	-3.472	-4.093	g
16	YKL068W	959	C4263H6632N1266O1493S15	0.043	-39533.122	16.443	-5.17	-5.438
16	YKR082W	1157	C6023H9351N1525O1823S32	-0.177	-46570.995	-45.406	-4.357	-4.506
16	YML031W	655	C3350H5268N878O966S26	-0.194	-23736.068	5.889	-4.155	-4.511
16	YML103C	1655	C8600H13604N2134O2545S30	-0.239	-64565.123	-32.904	-4.238	-3.924
16	YMR129W	1337	C6857H10668N1760O2056S31	-0.177	-51357.176	-8.949	-4.746	-4.459
16	YMR153W	475	C2310H3664N660O736S5	-0.087	-19113.847	15.459	-4.773	-4.678
16	YOR098C	1076	C4898H7723N1409O1674S14	-0.024	-44082.331	32.863	-5.293	-5.322
17	YGR128C	713	C3595H5676N918O1118S17	-0.181	-28983.823	-22.507	-3.6	-3.594
17	YPL126W	896	C4513H7065N1209O1396S20	-0.134	-35734.494	-12.856	-4.189	-4.002
17	YJL109C	1769	C9057H14570N2310O2686S40	-0.242	-68591.472	-11.412	-3.544	-3.559
17	YMR093W	513	C2552H4043N731O769S13	-0.112	-19019.137	14.285	-4.802	-5.265	a
17	YDR324C	776	C3869H6158N1074O1205S25	-0.123	-31125.725	-5.287	-4.477	-4.084	b
17	YHR196W	575	C2884H4594N754O939S13	-0.148	-25511.34	-35.214	-3.411	-3.518
18	YJR063W	125	C589H947N161O191S10	-0.105	-5075.251	1.743	-3.607	-3.527
18	YOR341W	1664	C8196H13060N2276O2550S67	-0.122	-66611.878	-4.366	-3.876	-4
18	YOR340C	326	C1579H2468N440O526S6	-0.053	-14059.588	-20.152	-3.687	-3.844
18	YPR110C	335	C1681H2636N454O512S9	-0.138	-12967.712	-7.713	-2.946	-3.34	b
18	YPR010C	1203	C6034H9453N1673O1790S52	-0.124	-44663.367	3.136	-3.601	-3.304	a
19	YPR128C	328	C1660H2639N429O467S9	-0.241	-11460.238	15.401	-2.908	-3.363
19	YMR163C	705	C3642H5787N987O1073S28	-0.171	-27022.865	16.99	-4.473	-3.849
19	YMR026C	399	C2097H3269N543O589S15	-0.206	-14117.936	13.08	-4.117	-3.758
19	YOL044W	383	C1969H3183N513O564S19	-0.243	-14372.135	5.907	-3.088	-3.686
19	YAL055W	180	C872H1410N242O269S9	-0.147	-6987.873	2.972	-3.2	-4.302	b
19	YDR329C	441	C2255H3566N604O693S14	-0.151	-17972.268	-3.58	-4.003	-3.569
19	YLR324W	523	C2661H4202N706O812S12	-0.164	-20789.4	-5.681	-3.977	-3.055	a
19	YGR004W	462	C2396H3758N638O689S13	-0.184	-16609.695	10.659	-4.478	-4.339
20	YBR164C	183	C917H1461N235O281S5	-0.201	-7396.479	-6.955	-2.928	-3.879	f
20	YBR288C	483	C2454H3859N653O745S14	-0.156	-18992.607	-3.359	-4.542	-4.062
20	YDL099W	341	C1604H2607N465O604S7	0.006	-17925.728	-29.816	-3.034	-3.877	e
20	YDL192W	181	C916H1442N252O270S7	-0.144	-6804.452	0.15	-3.722	-3.309
20	YDR027C	889	C4476H7139N1235O1398S28	-0.13	-36465.228	-11.411	-4.972	-4.19	c
20	YDR084C	199	C1087H1615N265O281S8	-0.223	-6074.826	3.975	-5.01	-4.577
20	YDR141C	1698	C8845H14005N2241O2592S46	-0.227	-65256.908	-31.336	-5.151	-4.163	a
20	YDR367W	221	C1193H1830N282O317S9	-0.278	-7254.295	2.139	-4.618	-4.06
20	YGL225W	337	C1715H2677N413O460S18	-0.281	-10834.498	10.87	-3.164	-3.091
20	YGR261C	809	C4071H6453N1077O1262S29	-0.157	-32716.227	-15.103	-4.659	-4.042
20	YJL024C	194	C986H1539N249O308S4	-0.17	-8052.404	-13.989	-3.437	-4.501	d
20	YKR088C	337	C1754H2733N445O492S12	-0.222	-11965.396	-3.484	-3.952	-3.541
20	YLR250W	234	C1218H1861N329O376S5	-0.092	-9630.81	-22.301	-4.186	-3.756
20	YMR010W	405	C2194H3338N512O602S11	-0.263	-14196.722	-4.794	-4.748	-4.623
20	YNL297C	1636	C8406H13379N2151O2523S59	-0.21	-64502.606	-28.291	-5.13	-4.212	b
21	YGR240C	987	C4773H7580N1328O1473S26	-0.125	-37481.685	-12.135	-3.296	-3.021
21	YAL047C	622	C3147H5076N872O1041S10	-0.114	-28751.749	-31.504	-4.285	-5.169	a
21	YHR172W	823	C4346H6802N1152O1282S35	-0.164	-32750.223	-8.147	-5.384	-4.626
21	YNL126W	846	C4467H6954N1150O1297S22	-0.194	-32226.478	0.455	-5.586	-6.219
21	YLR212C	473	C2309H3563N623O750S18	-0.068	-19620.866	-29.129	-3.01	-4.117	b
22	YDR516C	500	C2482H3951N675O754S19	-0.153	-19156.713	-8.085	-4.747	-4.307
22	YLR447C	345	C1779H2714N454O555S14	-0.12	-14241.956	-24.831	-4.971	-5.12
22	YKL119C	215	C1166H1859N289O325S5	-0.285	-8249.754	6.184	-4.811	-5.024
22	YNL271C	1953	C9577H15417N2683O3096S63	-0.11	-83804.077	-16.509	-5.069	-6.112	a
22	YAL026C	1355	C6938H10738N1810O2064S41	-0.158	-51483.918	-32.96	-5.361	-5.55
22	YNR050C	446	C2201H3462N562O669S13	-0.187	-17161.927	-11.757	-3.757	-3.572
22	YDL213C	225	C1086H1837N345O337S3	-0.112	-9252.819	22.322	-3.99	-4.379
22	YLR044C	563	C2766H4355N725O824S17	-0.18	-20797.31	-7.994	-3.797	-4.379
22	YBR196C	554	C2770H4258N726O828S10	-0.146	-20581.778	-8.187	-4.324	-3.37	d
22	YEL013W	578	C2757H4488N770O882S21	-0.135	-23463.846	-20.508	-3.965	-4.578
22	YHR039C-A	114	C560H946N156O176S	-0.221	-5046.453	3.204	-2.274	-4.974	e
22	YBR127C	517	C2556H4052N696O800S13	-0.132	-20872.926	-20.369	-4.367	-3.215	c
22	YGR020C	118	C601H954N160O188S	-0.16	-4921.601	-6.68	-4.275	-4.725
22	YOR270C	840	C4350H6673N1095O1248S39	-0.187	-30770.209	-25.263	-4.63	-3.586	b
22	YGR281W	1477	C7517H11913N1967O2169S68	-0.205	-54826.652	3.116	-4.733	-4.774
23	YKL103C	514	C2564H3992N682O773S11	-0.147	-19394.1	-12.794	-3.78	-3.772
23	YBR286W	537	C2713H4114N700O826S12	-0.125	-20793.766	-21.663	-3.704	-3.854
23	YNL239W	454	C2346H3683N615O696S14	-0.178	-17714.061	1.487	-4.136	-4.813
23	YEL060C	635	C3052H4780N866O979S11	-0.066	-25454.708	-13.368	-3.969	-4.326
23	YMR297W	532	C2704H4053N679O820S19	-0.125	-20268.357	-34.484	-3.919	-2.886	a
23	YGL156W	1083	C5613H8578N1492O1649S36	-0.13	-40195.571	-1.134	-5.11	-5.026
23	YDR481C	566	C2790H4306N770O878S10	-0.079	-22075.586	-25.474	-4.52	-4.044
23	YML001W	208	C1010H1587N273O329S7	-0.095	-8771.045	-8.981	-3.288	-3.787
23	YDL046W	173	C863H1363N211O263S5	-0.225	-6763.878	-14.086	-2.53	-4.076	b
